# Supplementary material for: Optimal Stopping Ages for Colorectal Cancer Screening
Source: JAMA Netw Open. 2024 Dec 19;7(12):e2451715. doi: 10.1001/jamanetworkopen.2024.51715 (PMC11659906; doi:10.1001/jamanetworkopen.2024.51715)
Supplement: Supplement 2. — eTable 8. Clinical Outcomes and Cost-Effectiveness Outcomes for All Cohorts eTable 9. Clinical Outcomes of FIT Screening From Age 76 Until the Optimal Stopping Age [file jamanetwopen-e2451715-s002.xlsx]

## Sheet: Sheet1
		Supplemental Online Content
		Harlass M, Dalmat R, Chubak J, et al. Optimal stopping ages for colorectal cancer screening.
		JAMA Netw Open. 2024;7(12):e2451715.
		doi:10.1001/jamanetworkopen.2024.51715
		eTable 8. Clinical Outcomes and Cost-Effectiveness Outcomes for All Cohorts
		eTable 9. Clinical Outcomes of FIT Screening From Age 76 Until the Optimal Stopping Age

## Sheet: eTable 8
sex	comorbidity status	screening history	index age	additional test	life-years	quality adjusted life-years	CRC cases	CRC deaths	FITs	colonoscopies	complications	costs	costs per QALY	incremental life-years	incremental quality adjusted life-years, smoothed	incremental CRC cases	incremental CRC deaths	incremental FITs	incremental colonoscopies	incremental complications	incremental costs, smoothed	incremental costs per QALY gained, smoothed
Female	Severe	none	76	COL	8.25773	8.23105	0.0621054	0.0063604	0	1.38704	0.0426914	6745.38	819.505	0.0483531	0.0511455	0.0188286	-0.00963262	0	1.34376	0.0413126	2583.02	50503.3
Female	Severe	none	77	COL	7.74703	7.72125	0.0628385	0.00593918	0	1.3777	0.0450224	6724.29	870.881	0.0432352	0.0448048	0.0214604	-0.00911641	0	1.33633	0.0436708	2679.04	59793.7
Female	Severe	none	78	COL	7.23337	7.2085	0.0634753	0.00563858	0	1.31265	0.0447286	6599.09	915.458	0.0375918	0.0389503	0.0241498	-0.00842287	0	1.27333	0.0434122	2780.97	71398.1
Female	Severe	none	79	COL	6.88184	6.85745	0.0634362	0.00559994	0	1.20039	0.0419893	6407.34	934.362	0.0342364	0.0335229	0.0253066	-0.00792211	0	1.16226	0.0406658	2885.4	86072.5
Female	Severe	none	80	COL	6.50435	6.48064	0.0645844	0.00524197	0	1.18964	0.0441469	6387.84	985.68	0.0317464	0.0286897	0.0279485	-0.00766471	0	1.15301	0.0428268	2992.46	104304
Female	Severe	none	81	COL	6.0603	6.03753	0.0658677	0.00524094	0	1.18653	0.046764	6392.38	1058.77	0.0254444	0.0238518	0.0312983	-0.00663466	0	1.15197	0.0454779	3101.9	130049
Female	Severe	none	82	COL	5.77939	5.75696	0.067109	0.00502911	0	1.18356	0.0495377	6421.35	1115.41	0.0228422	0.0190527	0.0337614	-0.00623915	0	1.15021	0.0482438	3208.1	168380
Female	Severe	none	83	COL	5.43124	5.40949	0.0674214	0.00496739	0	1.0532	0.0456216	6115.91	1130.59	0.0195061	0.0150337	0.0357976	-0.00551986	0	1.02158	0.0443397	3314.79	220491
Female	Severe	none	84	COL	5.11737	5.09629	0.0681377	0.00466485	0	1.05253	0.0484452	6105.89	1198.1	0.0166201	0.0115911	0.0381343	-0.00505235	0	1.02253	0.0471805	3415.46	294663
Female	Severe	none	85	COL	4.78232	4.76205	0.0687416	0.0043416	0	1.05158	0.0514176	6075.92	1275.9	0.0141733	0.00850403	0.0405628	-0.0045524	0	1.0234	0.0501777	3524.73	414477
Female	Severe	none	86	COL	4.47896	4.45947	0.06921	0.00405179	0	1.05114	0.0545653	6027.42	1351.6	0.0120768	0.00583777	0.0427306	-0.00411004	0	1.02466	0.0533469	3665.16	627836
Female	Severe	none	87	COL	4.25013	4.23121	0.0695816	0.00383871	0	1.05084	0.0579091	6007.77	1419.87	0.0105475	0.00358253	0.0444134	-0.00376416	0	1.02567	0.0566944	3808.41	1.06305e+06
Female	Severe	none	88	COL	4.01315	3.99486	0.0697684	0.00360877	0	1.05055	0.0614473	5999.17	1501.72	0.00879542	0.00174305	0.0459939	-0.00336645	0	1.02678	0.060248	3942.41	2.26179e+06
Female	Severe	none	89	COL	3.67862	3.66142	0.0697909	0.00327308	0	1.05026	0.0651882	5912.87	1614.91	0.00694795	negative	0.0480008	-0.00288674	0	1.02847	0.0640408	4075.46	negative
Female	Severe	none	90	COL	3.49559	3.47897	0.0697802	0.00308865	0	1.05009	0.0691551	5882.68	1690.93	0.00600207	negative	0.0490941	-0.00262608	0	1.02941	0.0680102	4203.64	negative
Female	Severe	none	76	FIT	8.22959	8.197	0.0655909	0.0122436	1	0.191457	0.0066745	5076.07	619.26	0.0202118	0.0171994	0.0223141	-0.00374939	1	0.14818	0.00529573	878.837	51097
Female	Severe	none	77	FIT	7.72229	7.6915	0.0653514	0.0113991	1	0.190415	0.00699751	4949.59	643.513	0.0184934	0.0152153	0.0239732	-0.00365646	1	0.149036	0.00564589	952.618	62609
Female	Severe	none	78	FIT	7.21244	7.18351	0.0650552	0.010548	1	0.175882	0.00666318	4785.54	666.184	0.0166601	0.0133679	0.0257297	-0.00351345	1	0.136557	0.00534679	1025.84	76739.2
Female	Severe	none	79	FIT	6.86347	6.83559	0.0653339	0.010033	1	0.1671	0.0065863	4706.71	688.56	0.0158644	0.011624	0.0272043	-0.00348905	1	0.128971	0.0052628	1096.94	94368.5
Female	Severe	none	80	FIT	6.48786	6.46118	0.0657104	0.00941603	1	0.164651	0.00683121	4613.72	714.067	0.0152491	0.00984242	0.0290745	-0.00349066	1	0.128015	0.00551114	1167.82	118652
Female	Severe	none	81	FIT	6.047	6.02205	0.0656088	0.00886437	1	0.164332	0.00721908	4483.55	744.522	0.012146	0.00786116	0.0310394	-0.00301122	1	0.129762	0.00593299	1235.77	157200
Female	Severe	none	82	FIT	5.76769	5.74358	0.065992	0.0083736	1	0.164475	0.00765888	4422.26	769.949	0.0111413	0.00583654	0.0326443	-0.00289466	1	0.131127	0.00636494	1294.25	221749
Female	Severe	none	83	FIT	5.4215	5.39862	0.065462	0.00785035	1	0.133136	0.00639203	4223	782.237	0.0097659	0.00420591	0.0338382	-0.0026369	1	0.101512	0.00511013	1348.06	320515
Female	Severe	none	84	FIT	5.10928	5.08758	0.0652421	0.00724633	1	0.133166	0.00678397	4112.45	808.331	0.00852878	0.00277923	0.0352388	-0.00247087	1	0.103162	0.00551935	1397.46	502820
Female	Severe	none	85	FIT	4.77556	4.75512	0.0648701	0.00662169	1	0.132853	0.00718468	3979.73	836.936	0.00741273	0.00149618	0.0366913	-0.00227231	1	0.104674	0.00594477	1445.8	966328
Female	Severe	none	86	FIT	4.47331	4.45404	0.0644609	0.0060727	1	0.132822	0.00763092	3841.03	862.37	0.0064253	0.000355671	0.0379815	-0.00208914	1	0.106343	0.00641254	1500.13	4.21773e+06
Female	Severe	none	87	FIT	4.24528	4.22688	0.0641426	0.00565761	1	0.132981	0.00811744	3742.16	885.324	0.00570641	negative	0.0389744	-0.00194526	1	0.107813	0.00690273	1551.9	negative
Female	Severe	none	88	FIT	4.0092	3.99174	0.0636609	0.00520082	1	0.13289	0.00861865	3644.56	913.025	0.00484445	negative	0.0398865	-0.0017744	1	0.109116	0.00741928	1597.43	negative
Female	Severe	none	89	FIT	3.67559	3.65954	0.0628016	0.00460285	1	0.132568	0.0091387	3465.1	946.87	0.00391271	negative	0.0410115	-0.00155697	1	0.110778	0.00799129	1639.29	negative
Female	Severe	none	90	FIT	3.49302	3.47771	0.0623446	0.00428114	1	0.132653	0.00971628	3369.56	968.902	0.00343143	negative	0.0416585	-0.0014336	1	0.111967	0.00857137	1676.39	negative
Female	Severe	none	76	None	8.20937	8.17966	0.0432767	0.015993	0	0.0432767	0.00137877	4194.97	512.853	0	0	0	0	0	0	0	0	0
Female	Severe	none	77	None	7.70379	7.67634	0.0413781	0.0150556	0	0.0413781	0.00135161	3990.36	519.825	0	0	0	0	0	0	0	0	0
Female	Severe	none	78	None	7.19578	7.17069	0.0393255	0.0140615	0	0.0393255	0.00131639	3765.44	525.115	0	0	0	0	0	0	0	0	0
Female	Severe	none	79	None	6.8476	6.82397	0.0381296	0.0135221	0	0.0381296	0.0013235	3629.51	531.876	0	0	0	0	0	0	0	0	0
Female	Severe	none	80	None	6.47261	6.45059	0.0366359	0.0129067	0	0.0366359	0.00132007	3461.19	536.569	0	0	0	0	0	0	0	0	0
Female	Severe	none	81	None	6.03485	6.01482	0.0345694	0.0118756	0	0.0345694	0.00128609	3232.28	537.386	0	0	0	0	0	0	0	0	0
Female	Severe	none	82	None	5.75655	5.73768	0.0333477	0.0112683	0	0.0333477	0.00129393	3096.58	539.692	0	0	0	0	0	0	0	0	0
Female	Severe	none	83	None	5.41174	5.39431	0.0316238	0.0104872	0	0.0316238	0.0012819	2906.42	538.793	0	0	0	0	0	0	0	0	0
Female	Severe	none	84	None	5.10075	5.08478	0.0300033	0.0097172	0	0.0300033	0.00126462	2724.92	535.898	0	0	0	0	0	0	0	0	0
Female	Severe	none	85	None	4.76815	4.75365	0.0281788	0.008894	0	0.0281788	0.00123991	2520.22	530.166	0	0	0	0	0	0	0	0	0
Female	Severe	none	86	None	4.46688	4.45368	0.0264794	0.00816184	0	0.0264794	0.00121838	2336.16	524.546	0	0	0	0	0	0	0	0	0
Female	Severe	none	87	None	4.23958	4.22736	0.0251682	0.00760287	0	0.0251682	0.00121471	2194.3	519.07	0	0	0	0	0	0	0	0	0
Female	Severe	none	88	None	4.00436	3.99325	0.0237744	0.00697522	0	0.0237744	0.00119937	2036.16	509.899	0	0	0	0	0	0	0	0	0
Female	Severe	none	89	None	3.67167	3.66198	0.0217901	0.00615982	0	0.0217901	0.00114741	1819.71	496.919	0	0	0	0	0	0	0	0	0
Female	Severe	none	90	None	3.48959	3.48065	0.0206861	0.00571473	0	0.0206861	0.00114491	1700.91	488.678	0	0	0	0	0	0	0	0	0
Female	Severe	COL 30y prior	76	COL	8.26377	8.24252	0.0490813	0.00527299	0	1.29673	0.0373842	5737.19	696.048	0.0375234	0.0396924	0.0143679	-0.00746778	0	1.26202	0.0362709	2431.06	61247.5
Female	Severe	COL 30y prior	77	COL	7.75306	7.73296	0.0486483	0.00481033	0	1.28435	0.0391624	5647.45	730.308	0.0329755	0.0342855	0.0160798	-0.00694964	0	1.25178	0.0380916	2484.18	72455.7
Female	Severe	COL 30y prior	78	COL	7.23939	7.22043	0.0481975	0.00442198	0	1.24097	0.0395383	5501	761.866	0.0284045	0.0293654	0.017826	-0.00634699	0	1.2106	0.0385155	2543.52	86616.2
Female	Severe	COL 30y prior	79	COL	6.88788	6.86964	0.0470646	0.00432074	0	1.13184	0.036664	5252.86	764.647	0.0254003	0.0248944	0.0181542	-0.00584017	0	1.10293	0.0356546	2607.79	104754
Female	Severe	COL 30y prior	80	COL	6.51016	6.49279	0.047046	0.00394016	0	1.12493	0.0386213	5187.04	798.892	0.0229558	0.0209847	0.0197851	-0.005571	0	1.09767	0.0376336	2674.54	127452
Female	Severe	COL 30y prior	81	COL	6.06635	6.05003	0.0469544	0.00382756	0	1.12021	0.0406678	5125.78	847.232	0.0184063	0.0172054	0.0217748	-0.00473532	0	1.09503	0.0397263	2747.16	159668
Female	Severe	COL 30y prior	82	COL	5.78518	5.76944	0.0468779	0.00358311	0	1.11597	0.042846	5087.3	881.766	0.0161178	0.0136309	0.0230708	-0.00437676	0	1.09216	0.0419178	2833.35	207863
Female	Severe	COL 30y prior	83	COL	5.43719	5.42224	0.0463619	0.00338376	0	1.05211	0.0420998	4887.27	901.338	0.0136907	0.0106649	0.0242468	-0.00386754	0	1.03	0.0411992	2921.61	273947
Female	Severe	COL 30y prior	84	COL	5.12297	5.10878	0.0459066	0.00310312	0	1.0516	0.0445391	4832.56	945.932	0.0115196	0.00812342	0.0253596	-0.00347043	0	1.03105	0.0436694	2997.67	369016
Female	Severe	COL 30y prior	85	COL	4.78751	4.77412	0.0453883	0.00282383	0	1.05115	0.0471239	4769.56	999.045	0.00951547	0.00585605	0.026496	-0.00306215	0	1.03226	0.0462893	3074.03	524933
Female	Severe	COL 30y prior	86	COL	4.48365	4.47104	0.0447242	0.002574	0	1.05084	0.0498192	4693.21	1049.69	0.00796224	0.00392395	0.0273584	-0.00270229	0	1.03348	0.0490172	3160.86	805531
Female	Severe	COL 30y prior	87	COL	4.25452	4.24251	0.0440591	0.00238481	0	1.05062	0.0526687	4642.11	1094.19	0.00676314	0.00231932	0.0278941	-0.00242529	0	1.03445	0.0518859	3245.12	1.39917e+06
Female	Severe	COL 30y prior	88	COL	4.01708	4.0057	0.0432477	0.00218833	0	1.05042	0.0556795	4598.41	1147.97	0.00547581	0.00104768	0.0283134	-0.00212608	0	1.03548	0.0549237	3321.1	3.16995e+06
Female	Severe	COL 30y prior	89	COL	3.6821	3.67159	0.0423474	0.0019404	0	1.05022	0.0588543	4511.2	1228.68	0.00418739	negative	0.0289637	-0.00178145	0	1.03683	0.0581476	3392.7	negative
Female	Severe	COL 30y prior	90	COL	3.49887	3.48891	0.041432	0.0017876	0	1.05011	0.0622101	4460.42	1278.46	0.00351053	negative	0.029005	-0.00158832	0	1.03769	0.0615206	3458.15	negative
Female	Severe	COL 30y prior	76	FIT	8.24091	8.21494	0.0520318	0.0100638	1	0.139024	0.00458611	4031.21	490.717	0.014666	0.0121727	0.0173184	-0.00267695	1	0.10431	0.00347286	689.349	56630.9
Female	Severe	COL 30y prior	77	FIT	7.73304	7.70899	0.050817	0.00920035	1	0.135197	0.00467801	3854.11	499.95	0.0129563	0.0104441	0.0182485	-0.00255961	1	0.102628	0.00360726	729.421	69840.4
Female	Severe	COL 30y prior	78	FIT	7.22259	7.20046	0.0495728	0.00834698	1	0.124461	0.0044358	3655.62	507.693	0.0115979	0.00891185	0.0192013	-0.00242199	1	0.0940896	0.00341306	767.632	86136.1
Female	Severe	COL 30y prior	79	FIT	6.87314	6.85223	0.0487823	0.00781095	1	0.114428	0.00419709	3523.89	514.269	0.0106604	0.00756321	0.0198719	-0.00234996	1	0.0855178	0.00318769	803.297	106211
Female	Severe	COL 30y prior	80	FIT	6.49733	6.47773	0.0480903	0.00719876	1	0.111505	0.00429994	3387.35	522.922	0.0101249	0.00627793	0.0208294	-0.0023124	1	0.0842443	0.00331224	837.1	133340
Female	Severe	COL 30y prior	81	FIT	6.05601	6.03811	0.0469333	0.00661542	1	0.108813	0.00441703	3215.63	532.555	0.00806112	0.00492074	0.0217537	-0.00194746	1	0.0836335	0.00347552	868.089	176414
Female	Severe	COL 30y prior	82	FIT	5.77618	5.75928	0.0461799	0.00611692	1	0.106638	0.00456621	3101.31	538.49	0.00712006	0.00361272	0.0223727	-0.00184295	1	0.0828304	0.00363806	894.183	247510
Female	Severe	COL 30y prior	83	FIT	5.42981	5.41412	0.0449638	0.00558618	1	0.0919503	0.00407635	2920.44	539.412	0.00631424	0.00253219	0.0228487	-0.00166512	1	0.0698352	0.00317581	916.353	361882
Female	Severe	COL 30y prior	84	FIT	5.11683	5.1023	0.0438155	0.00504383	1	0.0903293	0.00422787	2780.89	545.027	0.00538248	0.00158453	0.0232685	-0.00152971	1	0.0697824	0.00335821	933.932	589405
Female	Severe	COL 30y prior	85	FIT	4.78241	4.76902	0.042615	0.00451653	1	0.0886544	0.00438607	2633.94	552.302	0.00441303	0.000751921	0.0237226	-0.00136944	1	0.0697621	0.0035515	948.534	1.26148e+06
Female	Severe	COL 30y prior	86	FIT	4.47953	4.46722	0.0413768	0.00404116	1	0.0870994	0.00455636	2483.77	555.999	0.00383911	2.3915e-05	0.024011	-0.00123513	1	0.0697336	0.00375435	962.76	4.02575e+07
Female	Severe	COL 30y prior	87	FIT	4.25107	4.23958	0.0402645	0.00369078	1	0.0856485	0.00473862	2367.98	558.541	0.00331628	negative	0.0240994	-0.00111931	1	0.0694834	0.00395583	973.332	negative
Female	Severe	COL 30y prior	88	FIT	4.01434	4.00371	0.0390296	0.00330935	1	0.0842014	0.00492709	2251.51	562.357	0.00273454	negative	0.0240953	-0.00100506	1	0.0692671	0.00417135	978.787	negative
Female	Severe	COL 30y prior	89	FIT	3.68006	3.67054	0.0375942	0.00285528	1	0.0825785	0.00511114	2091.4	569.781	0.00214691	negative	0.0242105	-0.000866571	1	0.0691948	0.00440444	980.135	negative
Female	Severe	COL 30y prior	90	FIT	3.49718	3.48833	0.0364496	0.00259989	1	0.0812885	0.0053252	1986.83	569.564	0.00182941	negative	0.0240226	-0.000776022	1	0.0688615	0.00463565	976.994	negative
Female	Severe	COL 30y prior	76	None	8.22625	8.20263	0.0347133	0.0127408	0	0.0347133	0.00111326	3342.49	407.49	0	0	0	0	0	0	0	0	0
Female	Severe	COL 30y prior	77	None	7.72009	7.69869	0.0325686	0.01176	0	0.0325686	0.00107075	3119.65	405.219	0	0	0	0	0	0	0	0	0
Female	Severe	COL 30y prior	78	None	7.21099	7.1918	0.0303714	0.010769	0	0.0303714	0.00102274	2888.27	401.606	0	0	0	0	0	0	0	0	0
Female	Severe	COL 30y prior	79	None	6.86247	6.84474	0.0289104	0.0101609	0	0.0289104	0.0010094	2732.5	399.212	0	0	0	0	0	0	0	0	0
Female	Severe	COL 30y prior	80	None	6.4872	6.47099	0.0272609	0.00951116	0	0.0272609	0.000987699	2557.83	395.277	0	0	0	0	0	0	0	0	0
Female	Severe	COL 30y prior	81	None	6.04795	6.03351	0.0251796	0.00856288	0	0.0251796	0.000941506	2337.83	387.474	0	0	0	0	0	0	0	0	0
Female	Severe	COL 30y prior	82	None	5.76906	5.75573	0.0238072	0.00795987	0	0.0238072	0.000928149	2195.15	381.385	0	0	0	0	0	0	0	0	0
Female	Severe	COL 30y prior	83	None	5.42349	5.41144	0.0221151	0.00725131	0	0.0221151	0.000900547	2017.89	372.893	0	0	0	0	0	0	0	0	0
Female	Severe	COL 30y prior	84	None	5.11145	5.10065	0.020547	0.00657355	0	0.020547	0.000869661	1852.06	363.103	0	0	0	0	0	0	0	0	0
Female	Severe	COL 30y prior	85	None	4.77799	4.76839	0.0188924	0.00588597	0	0.0188924	0.000834575	1676.84	351.658	0	0	0	0	0	0	0	0	0
Female	Severe	COL 30y prior	86	None	4.47569	4.46715	0.0173658	0.0052763	0	0.0173658	0.000802007	1519.55	340.161	0	0	0	0	0	0	0	0	0
Female	Severe	COL 30y prior	87	None	4.24775	4.24002	0.0161651	0.0048101	0	0.0161651	0.000782794	1397.89	329.691	0	0	0	0	0	0	0	0	0
Female	Severe	COL 30y prior	88	None	4.0116	4.00473	0.0149343	0.00431441	0	0.0149343	0.000755736	1268.39	316.723	0	0	0	0	0	0	0	0	0
Female	Severe	COL 30y prior	89	None	3.67792	3.67205	0.0133837	0.00372185	0	0.0133837	0.000706701	1108.35	301.834	0	0	0	0	0	0	0	0	0
Female	Severe	COL 30y prior	90	None	3.49536	3.49007	0.012427	0.00337592	0	0.012427	0.000689553	1012.92	290.23	0	0	0	0	0	0	0	0	0
Female	Severe	COL 30y prior, 5 recent FITs	76	COL	8.28239	8.27575	0.0147029	0.00232191	0	1.23008	0.033687	3460.73	418.178	0.0178017	0.0220608	-0.00388078	-0.00378956	0	1.2115	0.0330243	1895.68	85929.8
Female	Severe	COL 30y prior, 5 recent FITs	77	COL	7.76994	7.76405	0.013602	0.00194391	0	1.22143	0.0354327	3379.24	435.242	0.0155654	0.0190757	-0.00320545	-0.00345381	0	1.20462	0.0348208	1899.17	99559.5
Female	Severe	COL 30y prior, 5 recent FITs	78	COL	7.25435	7.24916	0.012509	0.00161886	0	1.19868	0.0365976	3275.01	451.778	0.0127939	0.0163487	-0.00251771	-0.00307404	0	1.18365	0.03604	1910.66	116869
Female	Severe	COL 30y prior, 5 recent FITs	79	COL	6.90214	6.89743	0.0108053	0.00154974	0	1.09404	0.03383	3028.57	439.086	0.011126	0.0138692	-0.00297336	-0.00268086	0	1.08026	0.0333015	1930.31	139180
Female	Severe	COL 30y prior, 5 recent FITs	80	COL	6.52349	6.51933	0.0099661	0.00124531	0	1.09065	0.0358237	2969.88	455.55	0.0100292	0.0116767	-0.00247801	-0.00250193	0	1.07821	0.0353299	1953.69	167314
Female	Severe	COL 30y prior, 5 recent FITs	81	COL	6.07896	6.0753	0.0091587	0.00101606	0	1.08778	0.0378085	2917.38	480.203	0.00764882	0.0097258	-0.00169998	-0.00213735	0	1.07692	0.0373653	1986.9	204291
Female	Severe	COL 30y prior, 5 recent FITs	82	COL	5.79689	5.79357	0.00844823	0.000846797	0	1.08525	0.0399203	2882.67	497.564	0.00653726	0.00791277	-0.00130494	-0.0019095	0	1.0755	0.039506	2044.64	258398
Female	Severe	COL 30y prior, 5 recent FITs	83	COL	5.44803	5.44501	0.00773598	0.000730933	0	1.05193	0.0405847	2785.62	511.591	0.00540306	0.00629138	-0.000855718	-0.00163553	0	1.04334	0.0402039	2109.93	335368
Female	Severe	COL 30y prior, 5 recent FITs	84	COL	5.13266	5.12994	0.0070709	0.000583955	0	1.0515	0.0429534	2762.07	538.421	0.00434731	0.0049418	-0.000440394	-0.00140749	0	1.04398	0.0426091	2166.81	438466
Female	Severe	COL 30y prior, 5 recent FITs	85	COL	4.79598	4.79351	0.00652717	0.000469278	0	1.05115	0.0454627	2747.63	573.197	0.00347927	0.00380819	1.4919e-05	-0.00120246	0	1.04464	0.0451521	2225.82	584482
Female	Severe	COL 30y prior, 5 recent FITs	86	COL	4.49112	4.48884	0.00605934	0.000384766	0	1.0509	0.0480738	2740.59	610.534	0.00258201	0.00286114	0.000397093	-0.00101841	0	1.04524	0.0477926	2291.52	800914
Female	Severe	COL 30y prior, 5 recent FITs	87	COL	4.26139	4.25925	0.00565264	0.000324174	0	1.05072	0.0508355	2743.08	644.029	0.00241834	0.00205086	0.000656524	-0.000880428	0	1.04573	0.0505761	2357.64	1.14959e+06
Female	Severe	COL 30y prior, 5 recent FITs	88	COL	4.02321	4.0212	0.00529646	0.000268811	0	1.05057	0.0537503	2750.85	684.087	0.00188545	0.00133258	0.00094729	-0.000740554	0	1.04622	0.0535156	2421.35	1.81704e+06
Female	Severe	COL 30y prior, 5 recent FITs	89	COL	3.68713	3.68524	0.00494506	0.000217086	0	1.05042	0.0568273	2758.54	748.536	0.00135588	0.000739436	0.00128109	-0.000593528	0	1.04676	0.0566223	2484.56	3.36008e+06
Female	Severe	COL 30y prior, 5 recent FITs	90	COL	3.50303	3.50121	0.00469228	0.000188581	0	1.05035	0.0600779	2777.04	793.166	0.000798607	0.000256085	0.00143552	-0.000509269	0	1.04709	0.0598872	2546.34	9.94334e+06
Female	Severe	COL 30y prior, 5 recent FITs	76	FIT	8.26872	8.25832	0.0199211	0.00531491	1	0.0881168	0.00284276	1728.4	209.292	0.00413683	0.00467798	0.00133744	-0.000796557	1	0.0695331	0.0021801	126.175	26972
Female	Severe	COL 30y prior, 5 recent FITs	77	FIT	7.75802	7.7489	0.0183553	0.00464877	1	0.0854178	0.00288763	1581.14	204.047	0.00364099	0.00412955	0.00154785	-0.000748946	1	0.0686103	0.00227581	134.02	32453.8
Female	Severe	COL 30y prior, 5 recent FITs	78	FIT	7.24474	7.23687	0.016786	0.00400296	1	0.0799157	0.00279863	1428.59	197.404	0.00317923	0.00360936	0.00175929	-0.000689931	1	0.064889	0.00224104	141.501	39203.9
Female	Severe	COL 30y prior, 5 recent FITs	79	FIT	6.89384	6.88678	0.0156041	0.00358043	1	0.0718958	0.00257342	1312.34	190.56	0.00282258	0.00311996	0.00182541	-0.000650171	1	0.0581171	0.00204495	148.483	47591.3
Female	Severe	COL 30y prior, 5 recent FITs	80	FIT	6.51624	6.51003	0.0144607	0.00312077	1	0.0700687	0.00264221	1201.89	184.621	0.00278122	0.00266519	0.00201659	-0.000626473	1	0.0576246	0.00214839	154.848	58100.3
Female	Severe	COL 30y prior, 5 recent FITs	81	FIT	6.07312	6.06788	0.0129945	0.00261418	1	0.0680975	0.00270192	1069.51	176.258	0.00180699	0.00224157	0.00213585	-0.000539225	1	0.0572388	0.00225864	160.748	71712.5
Female	Severe	COL 30y prior, 5 recent FITs	82	FIT	5.79215	5.78755	0.0118781	0.00226517	1	0.0665307	0.00278513	974.893	168.447	0.00179518	0.00183044	0.00212491	-0.000491131	1	0.0567775	0.00237078	166.094	90740.2
Female	Severe	COL 30y prior, 5 recent FITs	83	FIT	5.44418	5.4402	0.0107086	0.00193865	1	0.0595165	0.00259501	866.565	159.289	0.00155047	0.00146091	0.00211687	-0.000427811	1	0.0509248	0.00221425	171.097	117117
Female	Severe	COL 30y prior, 5 recent FITs	84	FIT	5.12943	5.12605	0.00962701	0.00161726	1	0.0582991	0.00268303	777.743	151.724	0.00112084	0.00117514	0.00211571	-0.000374178	1	0.0507878	0.0023388	175.52	149361
Female	Severe	COL 30y prior, 5 recent FITs	85	FIT	4.7936	4.79073	0.00865063	0.00134152	1	0.0571758	0.00278052	697.232	145.538	0.0010993	0.000939918	0.00213838	-0.00033022	1	0.0506635	0.00246991	180.143	191658
Female	Severe	COL 30y prior, 5 recent FITs	86	FIT	4.48925	4.4868	0.00777803	0.00112032	1	0.0561278	0.00288337	627.726	139.905	0.000712883	0.000742171	0.00211578	-0.00028285	1	0.0504656	0.00260211	186.092	250740
Female	Severe	COL 30y prior, 5 recent FITs	87	FIT	4.25982	4.25768	0.00708839	0.00095651	1	0.0553016	0.00300201	575.623	135.196	0.000848116	0.000569371	0.00209228	-0.000248091	1	0.0503055	0.00274258	192.043	337289
Female	Severe	COL 30y prior, 5 recent FITs	88	FIT	4.02195	4.02011	0.00642317	0.000793243	1	0.0544633	0.00312364	525.579	130.737	0.000629032	0.000406318	0.002074	-0.000216122	1	0.0501141	0.00288897	197.493	486054
Female	Severe	COL 30y prior, 5 recent FITs	89	FIT	3.68629	3.68475	0.00574975	0.000633971	1	0.0536164	0.00324915	472.537	128.241	0.000514878	0.000263859	0.00208578	-0.000176643	1	0.0499524	0.00304412	202.789	768549
Female	Severe	COL 30y prior, 5 recent FITs	90	FIT	3.50254	3.50117	0.00531767	0.000545728	1	0.0530336	0.00339533	442.548	126.4	0.000308346	0.000136307	0.00206092	-0.000152122	1	0.0497768	0.00320464	207.775	1.52432e+06
Female	Severe	COL 30y prior, 5 recent FITs	76	None	8.26459	8.25361	0.0185837	0.00611147	0	0.0185837	0.00066266	1604.07	194.348	0	0	0	0	0	0	0	0	0
Female	Severe	COL 30y prior, 5 recent FITs	77	None	7.75438	7.74479	0.0168075	0.00539772	0	0.0168075	0.000611819	1444.68	186.535	0	0	0	0	0	0	0	0	0
Female	Severe	COL 30y prior, 5 recent FITs	78	None	7.24156	7.23334	0.0150267	0.0046929	0	0.0150267	0.000557581	1282.78	177.343	0	0	0	0	0	0	0	0	0
Female	Severe	COL 30y prior, 5 recent FITs	79	None	6.89101	6.88369	0.0137786	0.0042306	0	0.0137786	0.000528472	1170.52	170.043	0	0	0	0	0	0	0	0	0
Female	Severe	COL 30y prior, 5 recent FITs	80	None	6.51346	6.50703	0.0124441	0.00374724	0	0.0124441	0.000493825	1050.3	161.41	0	0	0	0	0	0	0	0	0
Female	Severe	COL 30y prior, 5 recent FITs	81	None	6.07132	6.06595	0.0108587	0.00315341	0	0.0108587	0.000443273	904.223	149.065	0	0	0	0	0	0	0	0	0
Female	Severe	COL 30y prior, 5 recent FITs	82	None	5.79035	5.78568	0.00975316	0.0027563	0	0.00975316	0.000414343	804.118	138.984	0	0	0	0	0	0	0	0	0
Female	Severe	COL 30y prior, 5 recent FITs	83	None	5.44263	5.43863	0.00859169	0.00236647	0	0.00859169	0.00038076	701.004	128.893	0	0	0	0	0	0	0	0	0
Female	Severe	COL 30y prior, 5 recent FITs	84	None	5.12831	5.12497	0.0075113	0.00199144	0	0.0075113	0.000344231	603.698	117.795	0	0	0	0	0	0	0	0	0
Female	Severe	COL 30y prior, 5 recent FITs	85	None	4.7925	4.78971	0.00651225	0.00167174	0	0.00651225	0.000310607	515.157	107.555	0	0	0	0	0	0	0	0	0
Female	Severe	COL 30y prior, 5 recent FITs	86	None	4.48854	4.4862	0.00566225	0.00140317	0	0.00566225	0.000281263	440.751	98.246	0	0	0	0	0	0	0	0	0
Female	Severe	COL 30y prior, 5 recent FITs	87	None	4.25897	4.25698	0.00499611	0.0012046	0	0.00499611	0.000259435	383.339	90.0495	0	0	0	0	0	0	0	0	0
Female	Severe	COL 30y prior, 5 recent FITs	88	None	4.02132	4.01966	0.00434917	0.00100936	0	0.00434917	0.000234675	327.524	81.4805	0	0	0	0	0	0	0	0	0
Female	Severe	COL 30y prior, 5 recent FITs	89	None	3.68577	3.68445	0.00366397	0.000810614	0	0.00366397	0.000205033	268.999	73.0094	0	0	0	0	0	0	0	0	0
Female	Severe	COL 30y prior, 5 recent FITs	90	None	3.50223	3.50109	0.00325676	0.00069785	0	0.00325676	0.000190688	235.574	67.2858	0	0	0	0	0	0	0	0	0
Female	Severe	COL 30y prior, 4 recent FITs	76	COL	8.28117	8.27386	0.0166619	0.00246877	0	1.2404	0.0342694	3594.95	434.495	0.0197077	0.024463	-0.00342258	-0.00420418	0	1.22031	0.0335616	1880.94	76889
Female	Severe	COL 30y prior, 4 recent FITs	77	COL	7.76904	7.76251	0.015573	0.00208592	0	1.23122	0.0360233	3510.72	452.267	0.0174863	0.0212169	-0.00268175	-0.00384089	0	1.21297	0.0353661	1888.37	89003
Female	Severe	COL 30y prior, 4 recent FITs	78	COL	7.25378	7.24797	0.0144876	0.00175899	0	1.20544	0.0370767	3400.22	469.127	0.0146407	0.0182473	-0.00191265	-0.00342068	0	1.18904	0.0364745	1903.76	104331
Female	Severe	COL 30y prior, 4 recent FITs	79	COL	6.90139	6.89609	0.0127709	0.00168352	0	1.09961	0.0342707	3149.74	456.744	0.0125727	0.0155455	-0.00233654	-0.00301591	0	1.0845	0.0336972	1927.11	123966
Female	Severe	COL 30y prior, 4 recent FITs	80	COL	6.52252	6.51778	0.0119861	0.00137538	0	1.09576	0.036264	3090.31	474.136	0.0109208	0.0131349	-0.00175561	-0.00281912	0	1.08202	0.0357241	1954.17	148777
Female	Severe	COL 30y prior, 4 recent FITs	81	COL	6.07858	6.07435	0.0112269	0.00115112	0	1.09264	0.0382628	3038.05	500.143	0.00905779	0.010991	-0.000863061	-0.00241656	0	1.08055	0.0377741	1990.77	181127
Female	Severe	COL 30y prior, 4 recent FITs	82	COL	5.79632	5.79245	0.0105322	0.000977137	0	1.08984	0.0403842	3001.29	518.139	0.0075987	0.00906267	-0.00040989	-0.00217199	0	1.0789	0.039924	2050.9	226302
Female	Severe	COL 30y prior, 4 recent FITs	83	COL	5.44754	5.444	0.0098032	0.000863677	0	1.05201	0.0408452	2892.09	531.243	0.00626454	0.00734863	8.64969e-05	-0.00185989	0	1.04229	0.0404188	2118.1	288231
Female	Severe	COL 30y prior, 4 recent FITs	84	COL	5.1324	5.1292	0.00912363	0.00070194	0	1.05156	0.0432253	2865.02	558.57	0.00534683	0.00588536	0.000545141	-0.00162207	0	1.04298	0.0428359	2176.44	369806
Female	Severe	COL 30y prior, 4 recent FITs	85	COL	4.79557	4.79266	0.00851181	0.0005751	0	1.05119	0.0457484	2845.23	593.665	0.00403706	0.0046234	0.00101241	-0.00138714	0	1.0437	0.0453939	2236.93	483827
Female	Severe	COL 30y prior, 4 recent FITs	86	COL	4.49111	4.48842	0.00797036	0.000480153	0	1.05094	0.0483757	2832.28	631.018	0.0035406	0.00350388	0.0014008	-0.00118312	0	1.04437	0.0480522	2305	657843
Female	Severe	COL 30y prior, 4 recent FITs	87	COL	4.2612	4.25868	0.00751153	0.000411581	0	1.05076	0.0511517	2830.16	664.563	0.00281043	0.00253921	0.00166329	-0.00103154	0	1.04491	0.0508506	2373.66	934803
Female	Severe	COL 30y prior, 4 recent FITs	88	COL	4.0228	4.02044	0.00708434	0.000347798	0	1.05059	0.0540827	2833.91	704.876	0.00206685	0.00172167	0.00194801	-0.000869519	0	1.04546	0.0538076	2439.86	1.41715e+06
Female	Severe	COL 30y prior, 4 recent FITs	89	COL	3.68682	3.68463	0.00666685	0.000286145	0	1.05044	0.0571746	2835.46	769.537	0.0015887	0.00105733	0.00231051	-0.000700993	0	1.04609	0.0569324	2505.66	2.36981e+06
Female	Severe	COL 30y prior, 4 recent FITs	90	COL	3.50308	3.50097	0.00636313	0.000251003	0	1.05036	0.0604452	2850.36	814.163	0.00127387	0.000540285	0.00246622	-0.000606382	0	1.04647	0.0602183	2570.07	4.75687e+06
Female	Severe	COL 30y prior, 4 recent FITs	76	FIT	8.26645	8.25503	0.0221148	0.00572818	1	0.0942063	0.00306875	1894.48	229.494	0.00498464	0.00552826	0.00203028	-0.000944765	1	0.0741218	0.00236095	143.251	25912.5
Female	Severe	COL 30y prior, 4 recent FITs	77	FIT	7.75598	7.74591	0.0205136	0.00503689	1	0.0912687	0.00311657	1741.3	224.802	0.00442026	0.00485859	0.0022588	-0.000889933	1	0.0730139	0.00245938	152.686	31426
Female	Severe	COL 30y prior, 4 recent FITs	78	FIT	7.24288	7.23413	0.0189196	0.0043577	1	0.0850117	0.00300526	1580.97	218.543	0.00373966	0.00424709	0.00251936	-0.000821973	1	0.0686115	0.00240311	161.76	38087.2
Female	Severe	COL 30y prior, 4 recent FITs	79	FIT	6.89206	6.88417	0.0177287	0.00392068	1	0.0765974	0.0027716	1460.58	212.165	0.00323859	0.0036883	0.00262119	-0.000778743	1	0.0614899	0.00219808	170.29	46170.3
Female	Severe	COL 30y prior, 4 recent FITs	80	FIT	6.51498	6.50797	0.0165897	0.0034488	1	0.0745841	0.00284255	1347.11	206.994	0.00337897	0.00320071	0.00284801	-0.000745698	1	0.0608424	0.00230259	178.248	55690.2
Female	Severe	COL 30y prior, 4 recent FITs	81	FIT	6.07217	6.06618	0.0151043	0.00291503	1	0.0725087	0.00290841	1208.55	199.227	0.00264546	0.00276299	0.00301432	-0.000652652	1	0.0604187	0.00241978	185.657	67194.5
Female	Severe	COL 30y prior, 4 recent FITs	82	FIT	5.79081	5.7855	0.0139916	0.00255477	1	0.07084	0.00299866	1111.23	192.071	0.00209041	0.0023196	0.00304946	-0.000594358	1	0.0598979	0.0025385	192.284	82895.2
Female	Severe	COL 30y prior, 4 recent FITs	83	FIT	5.44335	5.43871	0.0127901	0.0022018	1	0.0627509	0.00276564	995.069	182.96	0.00207649	0.00190637	0.00307342	-0.000521766	1	0.0530342	0.00233928	198.29	104014
Female	Severe	COL 30y prior, 4 recent FITs	84	FIT	5.12876	5.12477	0.0116477	0.00185749	1	0.0614655	0.00285995	899.42	175.505	0.00169873	0.00159063	0.00306925	-0.000466529	1	0.052887	0.00247055	203.21	127755
Female	Severe	COL 30y prior, 4 recent FITs	85	FIT	4.79294	4.78951	0.0105919	0.00155966	1	0.060213	0.00296126	810.898	169.307	0.00140132	0.00130714	0.00309249	-0.000402579	1	0.0527136	0.00260682	208.056	159169
Female	Severe	COL 30y prior, 4 recent FITs	86	FIT	4.48883	4.48588	0.00963669	0.00131339	1	0.0591072	0.00307143	733.049	163.413	0.00125674	0.000985877	0.00306713	-0.000349877	1	0.0525376	0.00274791	214.166	217234
Female	Severe	COL 30y prior, 4 recent FITs	87	FIT	4.25931	4.2567	0.00888336	0.00113023	1	0.0581491	0.00319425	675.141	158.607	0.000918309	0.000693759	0.00303512	-0.00031289	1	0.0523008	0.00289314	220.169	317357
Female	Severe	COL 30y prior, 4 recent FITs	88	FIT	4.0213	4.01905	0.00812672	0.000951992	1	0.0572379	0.00332226	617.829	153.725	0.000564275	0.000456968	0.00299039	-0.000265326	1	0.0521016	0.00304714	225.573	493629
Female	Severe	COL 30y prior, 4 recent FITs	89	FIT	3.68573	3.68384	0.00734417	0.00076743	1	0.0562995	0.00345356	556.097	150.956	0.000497092	0.000256548	0.00298783	-0.000219707	1	0.0519431	0.00321135	230.707	899275
Female	Severe	COL 30y prior, 4 recent FITs	90	FIT	3.50229	3.50059	0.00684172	0.000664846	1	0.0556038	0.00360572	520.045	148.559	0.00048288	9.96136e-05	0.00294481	-0.000192539	1	0.0517068	0.00337887	235.425	2.36339e+06
Female	Severe	COL 30y prior, 4 recent FITs	76	None	8.26147	8.24944	0.0200845	0.00667294	0	0.0200845	0.000707805	1752.83	212.479	0	0	0	0	0	0	0	0	0
Female	Severe	COL 30y prior, 4 recent FITs	77	None	7.75156	7.74101	0.0182548	0.00592682	0	0.0182548	0.000657184	1586.34	204.927	0	0	0	0	0	0	0	0	0
Female	Severe	COL 30y prior, 4 recent FITs	78	None	7.23914	7.23005	0.0164002	0.00517967	0	0.0164002	0.000602149	1415.05	195.718	0	0	0	0	0	0	0	0	0
Female	Severe	COL 30y prior, 4 recent FITs	79	None	6.88882	6.88067	0.0151075	0.00469943	0	0.0151075	0.00057352	1297.32	188.546	0	0	0	0	0	0	0	0	0
Female	Severe	COL 30y prior, 4 recent FITs	80	None	6.5116	6.50441	0.0137417	0.0041945	0	0.0137417	0.000539962	1172.16	180.21	0	0	0	0	0	0	0	0	0
Female	Severe	COL 30y prior, 4 recent FITs	81	None	6.06952	6.06346	0.01209	0.00356768	0	0.01209	0.000488635	1018.84	168.029	0	0	0	0	0	0	0	0	0
Female	Severe	COL 30y prior, 4 recent FITs	82	None	5.78872	5.78339	0.0109421	0.00314912	0	0.0109421	0.000460157	913.526	157.957	0	0	0	0	0	0	0	0	0
Female	Severe	COL 30y prior, 4 recent FITs	83	None	5.44127	5.43668	0.0097167	0.00272357	0	0.0097167	0.000426353	802.227	147.558	0	0	0	0	0	0	0	0	0
Female	Severe	COL 30y prior, 4 recent FITs	84	None	5.12706	5.12317	0.00857848	0.00232401	0	0.00857848	0.000389397	698.114	136.266	0	0	0	0	0	0	0	0	0
Female	Severe	COL 30y prior, 4 recent FITs	85	None	4.79154	4.78826	0.0074994	0.00196224	0	0.0074994	0.000354444	600.634	125.439	0	0	0	0	0	0	0	0	0
Female	Severe	COL 30y prior, 4 recent FITs	86	None	4.48757	4.48481	0.00656955	0.00166327	0	0.00656955	0.000323518	517.946	115.489	0	0	0	0	0	0	0	0	0
Female	Severe	COL 30y prior, 4 recent FITs	87	None	4.25839	4.25601	0.00584824	0.00144312	0	0.00584824	0.000301112	455.094	106.93	0	0	0	0	0	0	0	0	0
Female	Severe	COL 30y prior, 4 recent FITs	88	None	4.02074	4.01874	0.00513633	0.00121732	0	0.00513633	0.000275122	391.866	97.5098	0	0	0	0	0	0	0	0	0
Female	Severe	COL 30y prior, 4 recent FITs	89	None	3.68523	3.68363	0.00435634	0.000987137	0	0.00435634	0.000242208	324.126	87.9908	0	0	0	0	0	0	0	0	0
Female	Severe	COL 30y prior, 4 recent FITs	90	None	3.5018	3.50041	0.00389691	0.000857386	0	0.00389691	0.000226846	285.635	81.6005	0	0	0	0	0	0	0	0	0
Female	Severe	COL 30y prior, 3 FITs	76	COL	8.27827	8.26866	0.0234718	0.00294815	0	1.25304	0.0349826	4002.09	484.007	0.0241905	0.0289644	-8.84227e-05	-0.00503726	0	1.22948	0.0341775	1922.62	66378.6
Female	Severe	COL 30y prior, 3 FITs	77	COL	7.76634	7.75759	0.0224768	0.00254579	0	1.24318	0.0367449	3913.88	504.523	0.0210926	0.0252071	0.000842597	-0.0046212	0	1.22155	0.0359893	1942.39	77057.1
Female	Severe	COL 30y prior, 3 FITs	78	COL	7.25123	7.24326	0.0215937	0.00221157	0	1.21368	0.0376595	3798.4	524.405	0.0179106	0.0217775	0.00188795	-0.00416291	0	1.19398	0.0369571	1969.24	90425.4
Female	Severe	COL 30y prior, 3 FITs	79	COL	6.89878	6.89134	0.0200566	0.00214074	0	1.10654	0.0348113	3550.56	515.22	0.0153924	0.0186483	0.00166111	-0.00372689	0	1.08814	0.0341334	2002.8	107398
Female	Severe	COL 30y prior, 3 FITs	80	COL	6.52055	6.51372	0.0194827	0.00181823	0	1.10211	0.0368035	3491.86	536.077	0.0142962	0.0158873	0.0025105	-0.00351635	0	1.08514	0.0361562	2039.37	128365
Female	Severe	COL 30y prior, 3 FITs	81	COL	6.07624	6.07001	0.0189028	0.00161146	0	1.09865	0.0388136	3438.91	566.541	0.0112943	0.0134078	0.00367131	-0.0030206	0	1.08342	0.0382159	2084.02	155434
Female	Severe	COL 30y prior, 3 FITs	82	COL	5.79441	5.78859	0.018267	0.00142332	0	1.09558	0.0409542	3398.4	587.086	0.00990776	0.0110099	0.00426059	-0.00274142	0	1.08157	0.0403822	2148.75	195166
Female	Severe	COL 30y prior, 3 FITs	83	COL	5.44574	5.44038	0.0173792	0.00128204	0	1.05206	0.0411561	3260.71	599.353	0.00807215	0.00883324	0.00475237	-0.00238075	0	1.03944	0.0406179	2218.73	251179
Female	Severe	COL 30y prior, 3 FITs	84	COL	5.13044	5.12555	0.0164762	0.00109142	0	1.05161	0.0435537	3216.28	627.499	0.00626327	0.00701387	0.00517772	-0.00207419	0	1.04031	0.0430546	2278.26	324823
Female	Severe	COL 30y prior, 3 FITs	85	COL	4.7945	4.79004	0.0156189	0.000924694	0	1.05123	0.0460935	3176.2	663.085	0.00557472	0.00546258	0.00559673	-0.00179811	0	1.04121	0.0456321	2339.53	428282
Female	Severe	COL 30y prior, 3 FITs	86	COL	4.48989	4.48578	0.0148511	0.000793261	0	1.05095	0.048738	3143.03	700.666	0.00435944	0.00415021	0.00596208	-0.00154564	0	1.04206	0.048311	2409.93	580676
Female	Severe	COL 30y prior, 3 FITs	87	COL	4.26001	4.25617	0.0141602	0.000700091	0	1.05077	0.0515333	3124.66	734.149	0.00356792	0.00303482	0.006149	-0.00135187	0	1.04275	0.0511305	2480.85	817464
Female	Severe	COL 30y prior, 3 FITs	88	COL	4.0221	4.01851	0.0134928	0.000609491	0	1.05059	0.0544836	3113.42	774.769	0.00300783	0.0020808	0.0063621	-0.00114962	0	1.04346	0.05411	2548.86	1.22494e+06
Female	Severe	COL 30y prior, 3 FITs	89	COL	3.68615	3.68285	0.0128465	0.000514995	0	1.05043	0.0575989	3094.81	840.33	0.00208907	0.00131546	0.00668806	-0.000936996	0	1.04427	0.0572634	2616.28	1.98887e+06
Female	Severe	COL 30y prior, 3 FITs	90	COL	3.50257	3.49945	0.0123333	0.000459499	0	1.05034	0.0608864	3095.38	884.532	0.0017753	0.000724175	0.00677766	-0.00081485	0	1.04479	0.0605691	2682	3.70352e+06
Female	Severe	COL 30y prior, 3 FITs	76	FIT	8.26109	8.24696	0.0285684	0.00663482	1	0.104052	0.00340263	2331.06	282.657	0.00700836	0.00726559	0.00500822	-0.00135059	1	0.0804916	0.00259757	214.719	29552.8
Female	Severe	COL 30y prior, 3 FITs	77	FIT	7.75124	7.7386	0.0269923	0.00589785	1	0.100944	0.00346203	2168.82	280.26	0.00599771	0.00659004	0.00535814	-0.00126914	1	0.0793102	0.00270642	231.48	35125.7
Female	Severe	COL 30y prior, 3 FITs	78	FIT	7.23907	7.22788	0.0254964	0.00518266	1	0.093775	0.00332497	1999.63	276.656	0.00575659	0.00591324	0.00579062	-0.00119182	1	0.0740692	0.00262259	247.309	41823
Female	Severe	COL 30y prior, 3 FITs	79	FIT	6.88875	6.87848	0.0244507	0.00472395	1	0.0849806	0.00308852	1879.58	273.255	0.00536326	0.00523565	0.00605518	-0.00114368	1	0.0665851	0.00241057	261.805	50004.3
Female	Severe	COL 30y prior, 3 FITs	80	FIT	6.51123	6.50192	0.0234147	0.0042218	1	0.0827902	0.00316749	1761.18	270.871	0.00497961	0.00456712	0.00644247	-0.00111278	1	0.065818	0.0025201	275.323	60283.7
Female	Severe	COL 30y prior, 3 FITs	81	FIT	6.06872	6.06056	0.0220333	0.00367137	1	0.0806101	0.00324607	1616.34	266.699	0.00377421	0.00388964	0.00680179	-0.000960684	1	0.0653786	0.00264835	287.349	73875.4
Female	Severe	COL 30y prior, 3 FITs	82	FIT	5.78815	5.78075	0.0209316	0.00327104	1	0.0787576	0.00334711	1511.8	261.524	0.00365551	0.00312449	0.0069252	-0.000893708	1	0.0647512	0.00277511	296.514	94900.1
Female	Severe	COL 30y prior, 3 FITs	83	FIT	5.44046	5.43389	0.0195324	0.0028668	1	0.0692159	0.00306043	1371.46	252.39	0.00279835	0.00240992	0.00690555	-0.000795985	1	0.056589	0.0025222	303.668	126007
Female	Severe	COL 30y prior, 3 FITs	84	FIT	5.12634	5.12057	0.0181599	0.00246593	1	0.0676987	0.00316215	1254.88	245.067	0.00216043	0.00187614	0.00686139	-0.000699672	1	0.0564002	0.00266303	308.221	164285
Female	Severe	COL 30y prior, 3 FITs	85	FIT	4.79085	4.78582	0.0168389	0.00210169	1	0.0662318	0.00327174	1142.01	238.624	0.00192623	0.00143845	0.00681674	-0.000621111	1	0.0562097	0.00281035	311.97	216879
Female	Severe	COL 30y prior, 3 FITs	86	FIT	4.4872	4.48278	0.0156433	0.00179681	1	0.0648929	0.00338891	1042.18	232.484	0.00167281	0.00109432	0.00675433	-0.000542092	1	0.0560039	0.0029619	317.329	289977
Female	Severe	COL 30y prior, 3 FITs	87	FIT	4.25799	4.25404	0.0146479	0.00156913	1	0.0637426	0.00352035	964.027	226.614	0.00154215	0.000805727	0.0066367	-0.000482825	1	0.0557314	0.00311753	322.316	400031
Female	Severe	COL 30y prior, 3 FITs	88	FIT	4.02024	4.01677	0.0136329	0.00134223	1	0.0626338	0.0036578	888.116	221.102	0.0011479	0.000545067	0.00650223	-0.000416882	1	0.0555032	0.00328418	326.384	598796
Female	Severe	COL 30y prior, 3 FITs	89	FIT	3.68498	3.68201	0.0126255	0.00110413	1	0.0614583	0.00379446	803.948	218.345	0.0009248	0.000331608	0.00646702	-0.000347863	1	0.0552998	0.00345897	329.893	994828
Female	Severe	COL 30y prior, 3 FITs	90	FIT	3.50153	3.49885	0.0118866	0.000964414	1	0.0605507	0.00395343	750.938	214.624	0.000730149	0.000152372	0.00633087	-0.000309934	1	0.054995	0.00363613	332.689	2.1834e+06
Female	Severe	COL 30y prior, 3 FITs	76	None	8.25408	8.2395	0.0235602	0.00798541	0	0.0235602	0.000805066	2116.96	256.929	0	0	0	0	0	0	0	0	0
Female	Severe	COL 30y prior, 3 FITs	77	None	7.74524	7.73232	0.0216342	0.00716699	0	0.0216342	0.000755612	1934.74	250.215	0	0	0	0	0	0	0	0	0
Female	Severe	COL 30y prior, 3 FITs	78	None	7.23332	7.22202	0.0197058	0.00637448	0	0.0197058	0.000702375	1750.62	242.401	0	0	0	0	0	0	0	0	0
Female	Severe	COL 30y prior, 3 FITs	79	None	6.88339	6.87313	0.0183955	0.00586763	0	0.0183955	0.000677944	1625.84	236.551	0	0	0	0	0	0	0	0	0
Female	Severe	COL 30y prior, 3 FITs	80	None	6.50625	6.49707	0.0169722	0.00533458	0	0.0169722	0.000647386	1490.77	229.452	0	0	0	0	0	0	0	0	0
Female	Severe	COL 30y prior, 3 FITs	81	None	6.06495	6.05703	0.0152315	0.00463206	0	0.0152315	0.000597713	1323.56	218.516	0	0	0	0	0	0	0	0	0
Female	Severe	COL 30y prior, 3 FITs	82	None	5.7845	5.77742	0.0140064	0.00416474	0	0.0140064	0.000571997	1207.04	208.923	0	0	0	0	0	0	0	0	0
Female	Severe	COL 30y prior, 3 FITs	83	None	5.43767	5.43147	0.0126269	0.00366279	0	0.0126269	0.000538229	1075.74	198.056	0	0	0	0	0	0	0	0	0
Female	Severe	COL 30y prior, 3 FITs	84	None	5.12418	5.11886	0.0112985	0.0031656	0	0.0112985	0.000499118	948.613	185.317	0	0	0	0	0	0	0	0	0
Female	Severe	COL 30y prior, 3 FITs	85	None	4.78893	4.78439	0.0100221	0.0027228	0	0.0100221	0.000461395	827.942	173.051	0	0	0	0	0	0	0	0	0
Female	Severe	COL 30y prior, 3 FITs	86	None	4.48553	4.48165	0.008889	0.0023389	0	0.008889	0.000427009	722.991	161.323	0	0	0	0	0	0	0	0	0
Female	Severe	COL 30y prior, 3 FITs	87	None	4.25644	4.25305	0.00801123	0.00205196	0	0.00801123	0.000402821	642.792	151.137	0	0	0	0	0	0	0	0	0
Female	Severe	COL 30y prior, 3 FITs	88	None	4.01909	4.0162	0.00713066	0.00175911	0	0.00713066	0.000373612	561.103	139.71	0	0	0	0	0	0	0	0	0
Female	Severe	COL 30y prior, 3 FITs	89	None	3.68406	3.68169	0.00615848	0.00145199	0	0.00615848	0.000335486	472.419	128.316	0	0	0	0	0	0	0	0	0
Female	Severe	COL 30y prior, 3 FITs	90	None	3.5008	3.49873	0.00555569	0.00127435	0	0.00555569	0.000317294	419.478	119.894	0	0	0	0	0	0	0	0	0
Female	Severe	COL 30y prior, 3 recent FITs	76	COL	8.28066	8.27278	0.0181715	0.00258997	0	1.25124	0.0348713	3708.11	448.23	0.0219396	0.0266321	-0.0031036	-0.00453089	0	1.22996	0.034127	1876.62	70464.5
Female	Severe	COL 30y prior, 3 recent FITs	77	COL	7.76829	7.76121	0.017084	0.0021972	0	1.24142	0.0366298	3621.1	466.563	0.0187266	0.0230514	-0.002295	-0.00414636	0	1.22204	0.035937	1886.38	81833.4
Female	Severe	COL 30y prior, 3 recent FITs	78	COL	7.25304	7.24672	0.0159885	0.00186799	0	1.2124	0.0375619	3502.51	483.324	0.0157389	0.0198095	-0.00148861	-0.0037088	0	1.19492	0.0369245	1904.15	96123.1
Female	Severe	COL 30y prior, 3 recent FITs	79	COL	6.90094	6.89513	0.0142939	0.00179824	0	1.10558	0.0347277	3251.09	471.505	0.0137869	0.0168849	-0.00186129	-0.00327586	0	1.08943	0.0341183	1929.81	114292
Female	Severe	COL 30y prior, 3 recent FITs	80	COL	6.52227	6.51705	0.0135026	0.0014794	0	1.10121	0.0367183	3188.79	489.299	0.0124574	0.0143474	-0.00125109	-0.00307267	0	1.08646	0.0361422	1959.26	136558
Female	Severe	COL 30y prior, 3 recent FITs	81	COL	6.07791	6.07324	0.0127432	0.00125572	0	1.09777	0.038724	3133.82	516.005	0.00982024	0.0121058	-0.000290435	-0.00263308	0	1.08474	0.0382002	1998.15	165058
Female	Severe	COL 30y prior, 3 recent FITs	82	COL	5.79599	5.79168	0.0120594	0.00107883	0	1.09472	0.0408594	3096.5	534.645	0.00823698	0.00999189	0.000205134	-0.00237294	0	1.08287	0.0403636	2059.68	206135
Female	Severe	COL 30y prior, 3 recent FITs	83	COL	5.44723	5.44327	0.0113558	0.000963121	0	1.05206	0.0410999	2976.46	546.815	0.00737153	0.00808112	0.000771595	-0.00204486	0	1.04147	0.0406381	2128.17	263351
Female	Severe	COL 30y prior, 3 recent FITs	84	COL	5.13181	5.1282	0.0106807	0.000800091	0	1.0516	0.0434943	2948.3	574.92	0.00568033	0.00645259	0.00127903	-0.00178101	0	1.0422	0.0430697	2188.18	339117
Female	Severe	COL 30y prior, 3 recent FITs	85	COL	4.7954	4.79209	0.0100949	0.000662076	0	1.05123	0.0460295	2927.35	610.87	0.00464453	0.0050473	0.00182103	-0.0015431	0	1.04296	0.0456406	2250.63	445908
Female	Severe	COL 30y prior, 3 recent FITs	86	COL	4.49068	4.48762	0.00954644	0.000563351	0	1.05096	0.0486687	2911.92	648.879	0.00368939	0.00381356	0.00224866	-0.00131931	0	1.04367	0.0483112	2321.37	608714
Female	Severe	COL 30y prior, 3 recent FITs	87	COL	4.2609	4.25803	0.00909316	0.000487364	0	1.05078	0.0514631	2908.16	682.983	0.0030499	0.00277455	0.00254175	-0.00115743	0	1.04423	0.0511273	2392.73	862384
Female	Severe	COL 30y prior, 3 recent FITs	88	COL	4.02264	4.01994	0.00863504	0.000418444	0	1.05061	0.0544085	2909.53	723.774	0.00243324	0.00193173	0.00284248	-0.000985849	0	1.04482	0.0540997	2461.35	1.27417e+06
Female	Severe	COL 30y prior, 3 recent FITs	89	COL	3.68671	3.6842	0.00821528	0.000349433	0	1.05046	0.0575194	2908.18	789.365	0.00185527	0.00128552	0.00325608	-0.000800433	0	1.0455	0.0572448	2529.51	1.96769e+06
Female	Severe	COL 30y prior, 3 recent FITs	90	COL	3.50302	3.50063	0.00787153	0.000306721	0	1.05037	0.0608054	2919.72	834.057	0.00162388	0.000833829	0.00341205	-0.000695654	0	1.04591	0.0605467	2596.09	3.11346e+06
Female	Severe	COL 30y prior, 3 recent FITs	76	FIT	8.26451	8.25226	0.0237808	0.00604441	1	0.100086	0.00329158	2026.7	245.593	0.0057916	0.00625305	0.00250562	-0.00107645	1	0.0788109	0.00254728	158.525	25351.7
Female	Severe	COL 30y prior, 3 recent FITs	77	FIT	7.75446	7.74362	0.0221736	0.00533345	1	0.0970159	0.00334579	1869.45	241.418	0.0048997	0.00547769	0.00279455	-0.0010101	1	0.0776369	0.002653	169.677	30976.1
Female	Severe	COL 30y prior, 3 recent FITs	78	FIT	7.24154	7.23206	0.0205778	0.00464285	1	0.0899715	0.0032095	1704.47	235.682	0.00424717	0.00477703	0.0031007	-0.000933941	1	0.0724944	0.00257208	180.257	37734.2
Female	Severe	COL 30y prior, 3 recent FITs	79	FIT	6.89108	6.8825	0.0193669	0.00419118	1	0.0811356	0.00296749	1579.97	229.564	0.00392565	0.00414316	0.00321173	-0.000882915	1	0.0649804	0.0023581	190.106	45884.3
Female	Severe	COL 30y prior, 3 recent FITs	80	FIT	6.51361	6.50596	0.0181814	0.00369973	1	0.0789581	0.00304079	1460.84	224.539	0.00378949	0.0036075	0.0034278	-0.000852335	1	0.0642044	0.00246464	199.08	55185.2
Female	Severe	COL 30y prior, 3 recent FITs	81	FIT	6.07097	6.06439	0.0167009	0.0031566	1	0.076714	0.00311085	1318.85	217.474	0.00287892	0.00312783	0.00366736	-0.00073219	1	0.0636804	0.00258706	207.375	66300
Female	Severe	COL 30y prior, 3 recent FITs	82	FIT	5.79026	5.78439	0.0155756	0.0027731	1	0.0748849	0.00320548	1217.56	210.491	0.00250806	0.00262723	0.00372127	-0.000678671	1	0.0630306	0.00270967	215.018	81842.3
Female	Severe	COL 30y prior, 3 recent FITs	83	FIT	5.44245	5.43729	0.0143497	0.00241066	1	0.0656516	0.00292437	1095.38	201.458	0.00259629	0.00214203	0.00376554	-0.000597322	1	0.0550674	0.00246256	222.044	103661
Female	Severe	COL 30y prior, 3 recent FITs	84	FIT	5.12797	5.12348	0.0132099	0.00204983	1	0.0643075	0.00302441	996.962	194.587	0.00183883	0.00168595	0.00380825	-0.00053127	1	0.0549058	0.00259985	227.884	135166
Female	Severe	COL 30y prior, 3 recent FITs	85	FIT	4.79214	4.78825	0.0121114	0.00173581	1	0.0629981	0.00313242	903.55	188.701	0.00138373	0.00127742	0.00383747	-0.000469367	1	0.0547242	0.00274345	233.616	182882
Female	Severe	COL 30y prior, 3 recent FITs	86	FIT	4.48818	4.4848	0.0111566	0.00147525	1	0.0618324	0.00324917	822.85	183.475	0.00118899	0.000938899	0.00385884	-0.00040741	1	0.0545346	0.0028916	240.659	256320
Female	Severe	COL 30y prior, 3 recent FITs	87	FIT	4.25882	4.25581	0.0103627	0.00128035	1	0.0608403	0.00338015	760.29	178.648	0.000969487	0.000665222	0.00381133	-0.000364439	1	0.0542889	0.00304435	247.523	372091
Female	Severe	COL 30y prior, 3 recent FITs	88	FIT	4.02115	4.01851	0.00959093	0.00108892	1	0.0598739	0.00351546	700.584	174.339	0.000934199	0.000461687	0.00379837	-0.000315377	1	0.0540813	0.00320662	253.659	549419
Female	Severe	COL 30y prior, 3 recent FITs	89	FIT	3.68551	3.68327	0.00877122	0.000888015	1	0.0588532	0.00365212	632.803	171.804	0.000658874	0.000325494	0.00381202	-0.00026185	1	0.053894	0.00337745	259.44	797066
Female	Severe	COL 30y prior, 3 recent FITs	90	FIT	3.50204	3.50003	0.0082368	0.000773105	1	0.0580886	0.00381101	593.266	169.503	0.000644515	0.000256967	0.00377732	-0.00022927	1	0.0536291	0.00355232	264.712	1.03014e+06
Female	Severe	COL 30y prior, 3 recent FITs	76	None	8.25872	8.24587	0.0212751	0.00712086	0	0.0212751	0.000744302	1870.74	226.87	0	0	0	0	0	0	0	0	0
Female	Severe	COL 30y prior, 3 recent FITs	77	None	7.74956	7.73826	0.019379	0.00634355	0	0.019379	0.000692793	1696.08	219.181	0	0	0	0	0	0	0	0	0
Female	Severe	COL 30y prior, 3 recent FITs	78	None	7.2373	7.22751	0.0174771	0.00557679	0	0.0174771	0.000637413	1519.79	210.278	0	0	0	0	0	0	0	0	0
Female	Severe	COL 30y prior, 3 recent FITs	79	None	6.88715	6.87837	0.0161552	0.0050741	0	0.0161552	0.00060939	1396.74	203.062	0	0	0	0	0	0	0	0	0
Female	Severe	COL 30y prior, 3 recent FITs	80	None	6.50982	6.50204	0.0147536	0.00455207	0	0.0147536	0.000576146	1266.75	194.824	0	0	0	0	0	0	0	0	0
Female	Severe	COL 30y prior, 3 recent FITs	81	None	6.06809	6.06149	0.0130336	0.0038888	0	0.0130336	0.000523786	1105.94	182.454	0	0	0	0	0	0	0	0	0
Female	Severe	COL 30y prior, 3 recent FITs	82	None	5.78775	5.78193	0.0118543	0.00345177	0	0.0118543	0.000495808	996.682	172.379	0	0	0	0	0	0	0	0	0
Female	Severe	COL 30y prior, 3 recent FITs	83	None	5.43986	5.43481	0.0105842	0.00300798	0	0.0105842	0.000461818	880.143	161.946	0	0	0	0	0	0	0	0	0
Female	Severe	COL 30y prior, 3 recent FITs	84	None	5.12613	5.12183	0.00940164	0.0025811	0	0.00940164	0.000424555	770.54	150.442	0	0	0	0	0	0	0	0	0
Female	Severe	COL 30y prior, 3 recent FITs	85	None	4.79075	4.78711	0.00827391	0.00220518	0	0.00827391	0.00038897	667.779	139.495	0	0	0	0	0	0	0	0	0
Female	Severe	COL 30y prior, 3 recent FITs	86	None	4.48699	4.48389	0.00729778	0.00188266	0	0.00729778	0.000357577	580.413	129.444	0	0	0	0	0	0	0	0	0
Female	Severe	COL 30y prior, 3 recent FITs	87	None	4.25785	4.25515	0.00655141	0.00164479	0	0.00655141	0.0003358	513.879	120.766	0	0	0	0	0	0	0	0	0
Female	Severe	COL 30y prior, 3 recent FITs	88	None	4.02021	4.01792	0.00579256	0.00140429	0	0.00579256	0.000308843	445.949	110.99	0	0	0	0	0	0	0	0	0
Female	Severe	COL 30y prior, 3 recent FITs	89	None	3.68485	3.683	0.00495921	0.00114987	0	0.00495921	0.000274673	372.254	101.074	0	0	0	0	0	0	0	0	0
Female	Severe	COL 30y prior, 3 recent FITs	90	None	3.5014	3.49978	0.00445948	0.00100238	0	0.00445948	0.00025869	329.558	94.1651	0	0	0	0	0	0	0	0	0
Female	Severe	COL 30y prior, 2 FITs	76	COL	8.27662	8.26561	0.0269777	0.00323635	0	1.26568	0.0356815	4242.91	513.321	0.0271879	0.0320337	0.00143918	-0.00553405	0	1.24015	0.034819	1958.76	61146.9
Female	Severe	COL 30y prior, 2 FITs	77	COL	7.76483	7.75471	0.0260835	0.00282678	0	1.25516	0.0374535	4154.72	535.768	0.0237191	0.027812	0.0025341	-0.00508856	0	1.23161	0.0366401	1983.42	71315.2
Female	Severe	COL 30y prior, 2 FITs	78	COL	7.24995	7.24067	0.025201	0.00248564	0	1.22174	0.0382188	4028.76	556.407	0.0200983	0.0239608	0.00364576	-0.00459468	0	1.20018	0.0374586	2015.19	84103.5
Female	Severe	COL 30y prior, 2 FITs	79	COL	6.89754	6.88881	0.0237053	0.00241578	0	1.11371	0.0353487	3779.71	548.674	0.0175077	0.0204576	0.00350077	-0.00413592	0	1.0935	0.0346114	2053.46	100376
Female	Severe	COL 30y prior, 2 FITs	80	COL	6.51924	6.51116	0.0231874	0.0020841	0	1.10861	0.0373352	3718.19	571.048	0.0157642	0.0173652	0.00446317	-0.0039096	0	1.08989	0.0366277	2094.82	120633
Female	Severe	COL 30y prior, 2 FITs	81	COL	6.07496	6.06753	0.0226363	0.00188585	0	1.1048	0.0393564	3662.18	603.571	0.0128117	0.014604	0.00573689	-0.00335946	0	1.0879	0.038699	2143.99	146808
Female	Severe	COL 30y prior, 2 FITs	82	COL	5.79326	5.78627	0.0220853	0.00168873	0	1.10137	0.0415069	3621.71	625.914	0.0109031	0.0120058	0.00644983	-0.00305869	0	1.08573	0.0408737	2211.87	184233
Female	Severe	COL 30y prior, 2 FITs	83	COL	5.44482	5.43833	0.0212257	0.00154368	0	1.05211	0.0414447	3468.84	637.85	0.00926493	0.00966324	0.00704793	-0.00266278	0	1.03793	0.0408454	2284.49	236411
Female	Severe	COL 30y prior, 2 FITs	84	COL	5.12963	5.12365	0.0203591	0.00133697	0	1.05164	0.0438567	3421.73	667.831	0.00737711	0.00767977	0.00755337	-0.00234312	0	1.03884	0.0432954	2346.49	305541
Female	Severe	COL 30y prior, 2 FITs	85	COL	4.79355	4.78803	0.0195763	0.00115709	0	1.05125	0.0464099	3379.93	705.912	0.00623297	0.00598084	0.00812634	-0.00203307	0	1.0398	0.0458869	2410.27	402999
Female	Severe	COL 30y prior, 2 FITs	86	COL	4.48901	4.48391	0.0187959	0.00100816	0	1.05097	0.0490716	3340.01	744.888	0.00494669	0.00452312	0.00854725	-0.00176643	0	1.04072	0.048583	2484.15	549213
Female	Severe	COL 30y prior, 2 FITs	87	COL	4.25945	4.25466	0.0180899	0.000902051	0	1.05077	0.0518828	3316.84	779.578	0.00427797	0.00328735	0.00877895	-0.00155573	0	1.04146	0.0514179	2558.39	778253
Female	Severe	COL 30y prior, 2 FITs	88	COL	4.02144	4.01696	0.0173981	0.000798412	0	1.05059	0.0548532	3300.99	821.764	0.00330614	0.00224759	0.00902692	-0.00133582	0	1.04222	0.0544176	2629.02	1.16971e+06
Female	Severe	COL 30y prior, 2 FITs	89	COL	3.68576	3.68164	0.0167008	0.000685188	0	1.05042	0.0579853	3273.46	889.132	0.00267468	0.00142272	0.00941428	-0.00109311	0	1.04313	0.0575907	2698.73	1.89688e+06
Female	Severe	COL 30y prior, 2 FITs	90	COL	3.50217	3.49827	0.0161049	0.000614195	0	1.05033	0.0612939	3266.43	933.726	0.00212314	0.000801238	0.00947967	-0.000961106	0	1.04371	0.0609175	2766.25	3.45246e+06
Female	Severe	COL 30y prior, 2 FITs	76	FIT	8.25804	8.24224	0.032023	0.0071947	1	0.112032	0.00369249	2587.16	313.89	0.00859994	0.00871184	0.00648439	-0.0015757	1	0.0864936	0.00282999	265.937	30525.9
Female	Severe	COL 30y prior, 2 FITs	77	FIT	7.74859	7.73436	0.0304815	0.00643482	1	0.108693	0.00375793	2420.21	312.917	0.00748351	0.00768528	0.0069321	-0.00148052	1	0.0851436	0.00294457	285.348	37129.1
Female	Severe	COL 30y prior, 2 FITs	78	FIT	7.23652	7.22382	0.0289835	0.00568494	1	0.100507	0.00358965	2243.62	310.586	0.00666699	0.00672415	0.00742821	-0.00139538	1	0.0789518	0.0028294	303.958	45204
Female	Severe	COL 30y prior, 2 FITs	79	FIT	6.88624	6.87453	0.0279402	0.00520883	1	0.0912589	0.0033448	2118.15	308.115	0.0062054	0.00581879	0.00773569	-0.00134287	1	0.0710543	0.00260751	321.265	55211.7
Female	Severe	COL 30y prior, 2 FITs	80	FIT	6.50894	6.49826	0.0269344	0.00468654	1	0.0889015	0.00343019	1995.46	307.077	0.00546331	0.00497438	0.00821016	-0.00130717	1	0.0701773	0.00272261	337.719	67891.7
Female	Severe	COL 30y prior, 2 FITs	81	FIT	6.06682	6.05737	0.0255408	0.00411838	1	0.0865662	0.00351654	1844.06	304.433	0.00467869	0.00417235	0.00864143	-0.00112692	1	0.0696668	0.00285911	352.683	84528.6
Female	Severe	COL 30y prior, 2 FITs	82	FIT	5.78627	5.77762	0.0244603	0.00370473	1	0.0845878	0.00362636	1736.66	300.585	0.00391226	0.00333665	0.00882483	-0.00104269	1	0.0689523	0.00299317	364.662	109290
Female	Severe	COL 30y prior, 2 FITs	83	FIT	5.43889	5.43112	0.023057	0.00327389	1	0.0736089	0.00328034	1587.41	292.281	0.0033309	0.00260717	0.00887922	-0.000932568	1	0.0594311	0.00268107	374.264	143552
Female	Severe	COL 30y prior, 2 FITs	84	FIT	5.12489	5.11798	0.0217135	0.00285311	1	0.072047	0.00339227	1466.6	286.557	0.00263543	0.00197805	0.00890784	-0.000826979	1	0.0592413	0.00283096	380.526	192374
Female	Severe	COL 30y prior, 2 FITs	85	FIT	4.78967	4.78356	0.0203772	0.00245326	1	0.0705171	0.00351111	1346.61	281.508	0.00235072	0.00150425	0.00892717	-0.000736903	1	0.0590671	0.00298806	385.6	256340
Female	Severe	COL 30y prior, 2 FITs	86	FIT	4.486	4.48058	0.0191599	0.00212643	1	0.0691196	0.00363898	1238.74	276.468	0.00194191	0.00111644	0.00891128	-0.00064816	1	0.0588709	0.00315038	392.124	351226
Female	Severe	COL 30y prior, 2 FITs	87	FIT	4.25702	4.25212	0.0181266	0.00187865	1	0.0679054	0.00378182	1154.69	271.557	0.00185143	0.000783555	0.00881565	-0.000579131	1	0.0585944	0.00331696	397.855	507757
Female	Severe	COL 30y prior, 2 FITs	88	FIT	4.01946	4.01509	0.0170519	0.00162365	1	0.0666843	0.00392693	1070.72	266.673	0.00131797	0.000522842	0.00868075	-0.000510584	1	0.0583132	0.00349129	402.154	769168
Female	Severe	COL 30y prior, 2 FITs	89	FIT	3.68432	3.68054	0.0159486	0.00135092	1	0.0653896	0.00407188	974.461	264.76	0.00122982	0.000324241	0.00866215	-0.000427386	1	0.0581032	0.00367731	405.444	1.25044e+06
Female	Severe	COL 30y prior, 2 FITs	90	FIT	3.50093	3.49751	0.0151327	0.00119332	1	0.0644603	0.00424699	913.596	261.213	0.00088697	negative	0.00850749	-0.000381981	1	0.057835	0.00387064	407.543	negative
Female	Severe	COL 30y prior, 2 FITs	76	None	8.24944	8.23339	0.0255386	0.00877041	0	0.0255386	0.000862502	2322.23	282.05	0	0	0	0	0	0	0	0	0
Female	Severe	COL 30y prior, 2 FITs	77	None	7.74111	7.72682	0.0235494	0.00791534	0	0.0235494	0.000813362	2131.17	275.814	0	0	0	0	0	0	0	0	0
Female	Severe	COL 30y prior, 2 FITs	78	None	7.22985	7.21729	0.0215553	0.00708032	0	0.0215553	0.000760247	1937.62	268.47	0	0	0	0	0	0	0	0	0
Female	Severe	COL 30y prior, 2 FITs	79	None	6.88003	6.86859	0.0202046	0.0065517	0	0.0202046	0.000737292	1807.17	263.106	0	0	0	0	0	0	0	0	0
Female	Severe	COL 30y prior, 2 FITs	80	None	6.50348	6.49319	0.0187242	0.0059937	0	0.0187242	0.000707577	1663.79	256.236	0	0	0	0	0	0	0	0	0
Female	Severe	COL 30y prior, 2 FITs	81	None	6.06215	6.05323	0.0168994	0.0052453	0	0.0168994	0.000657436	1484.32	245.212	0	0	0	0	0	0	0	0	0
Female	Severe	COL 30y prior, 2 FITs	82	None	5.78236	5.77432	0.0156355	0.00474742	0	0.0156355	0.000633187	1362.79	236.008	0	0	0	0	0	0	0	0	0
Female	Severe	COL 30y prior, 2 FITs	83	None	5.43555	5.42848	0.0141778	0.00420646	0	0.0141778	0.000599265	1222.24	225.154	0	0	0	0	0	0	0	0	0
Female	Severe	COL 30y prior, 2 FITs	84	None	5.12225	5.11612	0.0128057	0.00368009	0	0.0128057	0.000561311	1088.62	212.782	0	0	0	0	0	0	0	0	0
Female	Severe	COL 30y prior, 2 FITs	85	None	4.78732	4.78202	0.01145	0.00319016	0	0.01145	0.000523046	957.871	200.307	0	0	0	0	0	0	0	0	0
Female	Severe	COL 30y prior, 2 FITs	86	None	4.48406	4.47948	0.0102487	0.00277459	0	0.0102487	0.000488599	845.239	188.691	0	0	0	0	0	0	0	0	0
Female	Severe	COL 30y prior, 2 FITs	87	None	4.25517	4.25114	0.00931096	0.00245778	0	0.00931096	0.000464854	757.349	178.152	0	0	0	0	0	0	0	0	0
Female	Severe	COL 30y prior, 2 FITs	88	None	4.01814	4.01467	0.00837114	0.00213423	0	0.00837114	0.000435642	668.227	166.446	0	0	0	0	0	0	0	0	0
Female	Severe	COL 30y prior, 2 FITs	89	None	3.68309	3.68022	0.00728647	0.0017783	0	0.00728647	0.000394573	567.127	154.102	0	0	0	0	0	0	0	0	0
Female	Severe	COL 30y prior, 2 FITs	90	None	3.50005	3.49752	0.00662526	0.0015753	0	0.00662526	0.000376355	507.416	145.079	0	0	0	0	0	0	0	0	0
Female	Severe	COL 30y prior, 2 recent FITs	76	COL	8.2791	8.27013	0.0209066	0.00281575	0	1.2639	0.0355723	3901.55	471.764	0.0238851	0.0287616	-0.0020559	-0.00498256	0	1.24093	0.0347776	1897.93	65988.3
Female	Severe	COL 30y prior, 2 recent FITs	77	COL	7.76696	7.75883	0.0198537	0.00241912	0	1.25342	0.037341	3812.31	491.352	0.0206689	0.0250339	-0.00116038	-0.0045713	0	1.2324	0.0365974	1912.07	76379.1
Female	Severe	COL 30y prior, 2 recent FITs	78	COL	7.252	7.24466	0.018797	0.0020831	0	1.22052	0.0381268	3686.09	508.801	0.0175633	0.0216126	-0.000252584	-0.00409936	0	1.20147	0.0374387	1934.23	89495.4
Female	Severe	COL 30y prior, 2 recent FITs	79	COL	6.89992	6.89313	0.0170717	0.00200899	0	1.11266	0.0352619	3430.45	497.662	0.015415	0.0184823	-0.000597572	-0.00364396	0	1.09499	0.0346015	1964.03	106266
Female	Severe	COL 30y prior, 2 recent FITs	80	COL	6.5213	6.51512	0.0163544	0.00168393	0	1.10767	0.0372501	3367.05	516.806	0.0138638	0.015696	0.000139185	-0.00341884	0	1.09145	0.0366226	1997.72	127276
Female	Severe	COL 30y prior, 2 recent FITs	81	COL	6.07699	6.07139	0.0156186	0.00146644	0	1.10388	0.0392685	3309.92	545.167	0.0109743	0.0131857	0.0011924	-0.0029329	0	1.08945	0.0386937	2040.49	154750
Female	Severe	COL 30y prior, 2 recent FITs	82	COL	5.79509	5.78988	0.015003	0.00127927	0	1.10051	0.0414152	3272.34	565.183	0.0094072	0.0107912	0.00181036	-0.00265578	0	1.08731	0.040868	2104.33	195005
Female	Severe	COL 30y prior, 2 recent FITs	83	COL	5.44623	5.4414	0.0142894	0.00115968	0	1.05211	0.0413933	3136.74	576.458	0.00771344	0.00863799	0.00242787	-0.00229702	0	1.04025	0.0408799	2174.58	251746
Female	Severe	COL 30y prior, 2 recent FITs	84	COL	5.13097	5.12652	0.0136583	0.000984983	0	1.05165	0.0438001	3106.69	606.003	0.00637616	0.00687973	0.00303207	-0.00201466	0	1.04102	0.043324	2235.97	325008
Female	Severe	COL 30y prior, 2 recent FITs	85	COL	4.79462	4.79052	0.0130457	0.000833323	0	1.05126	0.0463517	3080.94	643.131	0.0051697	0.00539199	0.00362515	-0.00174889	0	1.04184	0.045912	2300.09	426576
Female	Severe	COL 30y prior, 2 recent FITs	86	COL	4.4901	4.4863	0.0124864	0.000718146	0	1.05099	0.0490082	3059.96	682.069	0.00425259	0.00409823	0.00410088	-0.00151486	0	1.0426	0.0486003	2374.18	579319
Female	Severe	COL 30y prior, 2 recent FITs	87	COL	4.26029	4.25671	0.0120212	0.000638191	0	1.05079	0.0518175	3053.4	717.315	0.00356337	0.00300049	0.00445678	-0.00132997	0	1.04323	0.0514324	2448.99	816199
Female	Severe	COL 30y prior, 2 recent FITs	88	COL	4.02226	4.01888	0.0115583	0.000556855	0	1.05062	0.0547813	3051.49	759.289	0.00280138	0.00207797	0.00480386	-0.00113657	0	1.04386	0.0544234	2520.52	1.21297e+06
Female	Severe	COL 30y prior, 2 recent FITs	89	COL	3.68641	3.68328	0.0110881	0.000471609	0	1.05046	0.0579123	3042.99	826.165	0.00214431	0.00134694	0.00525648	-0.00093107	0	1.04463	0.0575911	2591.47	1.92396e+06
Female	Severe	COL 30y prior, 2 recent FITs	90	COL	3.50276	3.49977	0.0106912	0.00042095	0	1.05037	0.061217	3049.57	871.361	0.00181875	0.000797288	0.00540415	-0.000816443	0	1.04508	0.0609117	2660.54	3.33699e+06
Female	Severe	COL 30y prior, 2 recent FITs	76	FIT	8.26165	8.24805	0.0265673	0.0065379	1	0.107677	0.00357231	2238.23	271.365	0.00643835	0.00679776	0.00360476	-0.00126041	1	0.0847141	0.00277759	197.588	29066.7
Female	Severe	COL 30y prior, 2 recent FITs	77	FIT	7.75187	7.73974	0.0249461	0.00580074	1	0.10433	0.00363136	2075.89	268.212	0.00557988	0.00606614	0.00393202	-0.00118967	1	0.0833156	0.00288773	211.293	34831.6
Female	Severe	COL 30y prior, 2 recent FITs	78	FIT	7.23965	7.22897	0.0233219	0.00507394	1	0.0962157	0.00346095	1901.42	263.028	0.00521799	0.0053556	0.00427226	-0.00110852	1	0.0771661	0.00277291	224.526	41923.6
Female	Severe	COL 30y prior, 2 recent FITs	79	FIT	6.889	6.87927	0.022111	0.00460882	1	0.0870455	0.00321527	1773.79	257.845	0.00449767	0.00466337	0.00444173	-0.00104414	1	0.0693762	0.00255485	236.962	50813.4
Female	Severe	COL 30y prior, 2 recent FITs	80	FIT	6.51189	6.50312	0.0209705	0.00409995	1	0.084633	0.00329145	1651.93	254.02	0.00444767	0.00397565	0.00475523	-0.00100282	1	0.0684177	0.00266388	248.749	62568.3
Female	Severe	COL 30y prior, 2 recent FITs	81	FIT	6.06938	6.06176	0.0194727	0.00353333	1	0.0822819	0.00337003	1503.67	248.058	0.00337047	0.00331063	0.00504647	-0.000866002	1	0.0678556	0.00279521	259.691	78441.7
Female	Severe	COL 30y prior, 2 recent FITs	82	FIT	5.78846	5.78158	0.0183521	0.00313554	1	0.0802898	0.00347082	1399.34	242.035	0.00277657	0.00264103	0.00515943	-0.000799513	1	0.0670972	0.00292355	268.914	101821
Female	Severe	COL 30y prior, 2 recent FITs	83	FIT	5.44099	5.43488	0.0170941	0.00275274	1	0.0695947	0.00312978	1267.64	233.242	0.00247471	0.00207971	0.00523252	-0.000703963	1	0.0577332	0.00261643	277.055	133218
Female	Severe	COL 30y prior, 2 recent FITs	84	FIT	5.12659	5.12121	0.0159271	0.00236926	1	0.0681755	0.00323797	1163.49	227.19	0.00199648	0.00160492	0.00530087	-0.000630387	1	0.0575493	0.00276182	283.809	176837
Female	Severe	COL 30y prior, 2 recent FITs	85	FIT	4.79126	4.78654	0.0148287	0.00202588	1	0.0668513	0.00335631	1063.9	222.268	0.00181036	0.00125843	0.00540815	-0.00055633	1	0.0574308	0.00291665	290.333	230710
Female	Severe	COL 30y prior, 2 recent FITs	86	FIT	4.4872	4.48304	0.0138164	0.00174335	1	0.0655678	0.00347947	975.711	217.645	0.00135855	0.00096301	0.00543084	-0.000489657	1	0.0571823	0.00307153	298.476	309941
Female	Severe	COL 30y prior, 2 recent FITs	87	FIT	4.25813	4.25438	0.0129984	0.00152945	1	0.0645061	0.00362004	908.089	213.448	0.0013971	0.000667239	0.00543394	-0.000438709	1	0.0569416	0.00323503	306.136	458810
Female	Severe	COL 30y prior, 2 recent FITs	88	FIT	4.02045	4.01713	0.0121457	0.00131127	1	0.0634344	0.00376338	840.823	209.309	0.000992591	0.000401998	0.00539128	-0.000382159	1	0.05668	0.00340547	312.483	777325
Female	Severe	COL 30y prior, 2 recent FITs	89	FIT	3.68499	3.68214	0.0112569	0.00108197	1	0.0623141	0.0039081	763.746	207.419	0.000727986	0.000160599	0.00542526	-0.000320708	1	0.0564824	0.0035869	318.08	1.98059e+06
Female	Severe	COL 30y prior, 2 recent FITs	90	FIT	3.50146	3.49887	0.0106525	0.000952261	1	0.0615006	0.00407823	717.466	205.056	0.000519339	negative	0.00536547	-0.000285133	1	0.0562136	0.00377297	322.668	negative
Female	Severe	COL 30y prior, 2 recent FITs	76	None	8.25521	8.24113	0.0229625	0.00779831	0	0.0229625	0.000794713	2042.72	247.869	0	0	0	0	0	0	0	0	0
Female	Severe	COL 30y prior, 2 recent FITs	77	None	7.74629	7.73386	0.0210141	0.00699041	0	0.0210141	0.000743637	1860.03	240.505	0	0	0	0	0	0	0	0	0
Female	Severe	COL 30y prior, 2 recent FITs	78	None	7.23444	7.22361	0.0190496	0.00618246	0	0.0190496	0.000688038	1674.63	231.828	0	0	0	0	0	0	0	0	0
Female	Severe	COL 30y prior, 2 recent FITs	79	None	6.88451	6.87475	0.0176693	0.00565296	0	0.0176693	0.000660425	1544.93	224.726	0	0	0	0	0	0	0	0	0
Female	Severe	COL 30y prior, 2 recent FITs	80	None	6.50744	6.49874	0.0162152	0.00510277	0	0.0162152	0.000627563	1408.48	216.732	0	0	0	0	0	0	0	0	0
Female	Severe	COL 30y prior, 2 recent FITs	81	None	6.06601	6.05859	0.0144262	0.00439933	0	0.0144262	0.000574817	1238.18	204.367	0	0	0	0	0	0	0	0	0
Female	Severe	COL 30y prior, 2 recent FITs	82	None	5.78568	5.77908	0.0131927	0.00393505	0	0.0131927	0.000547271	1122.25	194.192	0	0	0	0	0	0	0	0	0
Female	Severe	COL 30y prior, 2 recent FITs	83	None	5.43852	5.43275	0.0118615	0.0034567	0	0.0118615	0.000513351	998.638	183.818	0	0	0	0	0	0	0	0	0
Female	Severe	COL 30y prior, 2 recent FITs	84	None	5.12459	5.11963	0.0106262	0.00299964	0	0.0106262	0.000476148	882.788	172.432	0	0	0	0	0	0	0	0	0
Female	Severe	COL 30y prior, 2 recent FITs	85	None	4.78945	4.78521	0.00942055	0.00258221	0	0.00942055	0.000439656	770.395	160.995	0	0	0	0	0	0	0	0	0
Female	Severe	COL 30y prior, 2 recent FITs	86	None	4.48584	4.4822	0.00838553	0.002233	0	0.00838553	0.000407941	675.521	150.712	0	0	0	0	0	0	0	0	0
Female	Severe	COL 30y prior, 2 recent FITs	87	None	4.25673	4.25354	0.00756445	0.00196816	0	0.00756445	0.000385015	601.801	141.482	0	0	0	0	0	0	0	0	0
Female	Severe	COL 30y prior, 2 recent FITs	88	None	4.01946	4.01672	0.00675443	0.00169343	0	0.00675443	0.000357908	527.437	131.31	0	0	0	0	0	0	0	0	0
Female	Severe	COL 30y prior, 2 recent FITs	89	None	3.68426	3.68202	0.00583163	0.00140268	0	0.00583163	0.0003212	444.058	120.601	0	0	0	0	0	0	0	0	0
Female	Severe	COL 30y prior, 2 recent FITs	90	None	3.50094	3.49897	0.00528703	0.00123739	0	0.00528703	0.000305263	396.33	113.271	0	0	0	0	0	0	0	0	0
Female	Severe	COL 30y prior, 1 FIT	76	COL	8.27351	8.26019	0.0320616	0.00370046	0	1.27973	0.0364522	4599.11	556.78	0.0297027	0.0342572	0.00411013	-0.00610473	0	1.25178	0.0355207	2055.77	60009.6
Female	Severe	COL 30y prior, 1 FIT	77	COL	7.76213	7.74976	0.0312272	0.00327838	0	1.26841	0.0382303	4508.34	581.739	0.0264291	0.0298269	0.00532613	-0.00563581	0	1.24251	0.037347	2087.37	69982.9
Female	Severe	COL 30y prior, 1 FIT	78	COL	7.2475	7.23603	0.0304801	0.00292991	0	1.23053	0.0388221	4376.01	604.754	0.022325	0.0257538	0.00663672	-0.00510123	0	1.20668	0.037991	2125.75	82541.4
Female	Severe	COL 30y prior, 1 FIT	79	COL	6.8955	6.88463	0.0290359	0.00285008	0	1.12177	0.0359411	4124.49	599.087	0.0196565	0.0220197	0.00659196	-0.00461986	0	1.09932	0.0351312	2170.09	98552.3
Female	Severe	COL 30y prior, 1 FIT	80	COL	6.51724	6.50708	0.0286038	0.0024998	0	1.11587	0.0379148	4059.72	623.893	0.0178466	0.0186807	0.00770375	-0.00438244	0	1.09497	0.0371334	2217.25	118692
Female	Severe	COL 30y prior, 1 FIT	81	COL	6.07315	6.06373	0.0281408	0.00232317	0	1.11168	0.0399509	4001.79	659.956	0.0143381	0.0156714	0.00915187	-0.00375223	0	1.09269	0.0392195	2271.57	144950
Female	Severe	COL 30y prior, 1 FIT	82	COL	5.79162	5.78269	0.0276398	0.00211236	0	1.1079	0.042115	3958.54	684.551	0.0125979	0.0128259	0.00996978	-0.00343094	0	1.09023	0.0414061	2342.59	182646
Female	Severe	COL 30y prior, 1 FIT	83	COL	5.44289	5.43452	0.0268376	0.00195825	0	1.05215	0.041751	3788.06	697.037	0.0103503	0.0102515	0.0106934	-0.00299962	0	1.036	0.0410748	2418.03	235871
Female	Severe	COL 30y prior, 1 FIT	84	COL	5.12826	5.12046	0.026068	0.00172752	0	1.05166	0.044176	3738.81	730.172	0.00871419	0.00809036	0.0113759	-0.00265766	0	1.03697	0.0435376	2483.87	307016
Female	Severe	COL 30y prior, 1 FIT	85	COL	4.79211	4.78484	0.0253747	0.00153057	0	1.05125	0.0467436	3694.14	772.051	0.00697917	0.00623625	0.0121051	-0.00232228	0	1.03798	0.0461424	2551.95	409212
Female	Severe	COL 30y prior, 1 FIT	86	COL	4.48791	4.48112	0.0246794	0.00136273	0	1.05096	0.0494212	3649.14	814.336	0.0059657	0.00462058	0.0127	-0.00202156	0	1.03898	0.0488546	2631.2	569452
Female	Severe	COL 30y prior, 1 FIT	87	COL	4.25832	4.25189	0.0240429	0.00124035	0	1.05075	0.0522491	3622.39	851.948	0.00501638	0.00324074	0.0130613	-0.00179634	0	1.03977	0.0517051	2710.25	836306
Female	Severe	COL 30y prior, 1 FIT	88	COL	4.02046	4.0144	0.0233449	0.00111361	0	1.05057	0.0552364	3600.7	896.946	0.00391317	0.00207882	0.0133767	-0.00155222	0	1.0406	0.0547213	2784.22	1.33933e+06
Female	Severe	COL 30y prior, 1 FIT	89	COL	3.68486	3.67927	0.0226336	0.000971595	0	1.05038	0.0583904	3561.29	967.934	0.00297799	0.00114962	0.0138561	-0.00128551	0	1.04161	0.0579181	2856.43	2.48467e+06
Female	Severe	COL 30y prior, 1 FIT	90	COL	3.50146	3.49617	0.0219891	0.000884834	0	1.05029	0.061721	3544.95	1013.95	0.00258772	0.000441	0.0139476	-0.00113267	0	1.04225	0.0612668	2925.3	6.63332e+06
Female	Severe	COL 30y prior, 1 FIT	76	FIT	8.25347	8.23524	0.0367891	0.00794181	1	0.121533	0.00403116	2941.92	357.235	0.00966486	0.00942101	0.00883764	-0.00186338	1	0.0935812	0.00309959	361.548	38376.8
Female	Severe	COL 30y prior, 1 FIT	77	FIT	7.74471	7.72815	0.0352845	0.0071482	1	0.117884	0.00410177	2769.43	358.356	0.00901051	0.00832451	0.00938339	-0.00176599	1	0.091983	0.00321843	386.225	46396.2
Female	Severe	COL 30y prior, 1 FIT	78	FIT	7.23294	7.218	0.0338473	0.00637652	1	0.108569	0.003898	2586.91	358.397	0.00776486	0.00728585	0.0100039	-0.00165462	1	0.084726	0.00306691	409.608	56219.7
Female	Severe	COL 30y prior, 1 FIT	79	FIT	6.88302	6.86913	0.0328488	0.00587996	1	0.0989936	0.00365387	2458.67	357.931	0.00717775	0.00629279	0.0104049	-0.00158998	1	0.0765497	0.00284399	431.174	68518.8
Female	Severe	COL 30y prior, 1 FIT	80	FIT	6.50603	6.49324	0.0318867	0.00532802	1	0.0963625	0.00374271	2330.45	358.904	0.00662899	0.00537645	0.0109867	-0.00155423	1	0.0754624	0.00296128	451.418	83962.1
Female	Severe	COL 30y prior, 1 FIT	81	FIT	6.06423	6.05281	0.0304933	0.00474418	1	0.0937789	0.00383468	2169.83	358.483	0.00541932	0.00448311	0.0115044	-0.00133122	1	0.0747899	0.00310335	469.64	104758
Female	Severe	COL 30y prior, 1 FIT	82	FIT	5.78399	5.77343	0.0294671	0.00430185	1	0.0917141	0.00395828	2059.15	356.66	0.00496856	0.00354586	0.011797	-0.00124145	1	0.074044	0.00324936	483.933	136478
Female	Severe	COL 30y prior, 1 FIT	83	FIT	5.43647	5.42688	0.028047	0.00384242	1	0.0790444	0.0035427	1898.19	349.775	0.00392756	0.0027219	0.0119027	-0.00111545	1	0.0629002	0.00286649	495.664	182102
Female	Severe	COL 30y prior, 1 FIT	84	FIT	5.12304	5.11439	0.0267107	0.00338525	1	0.0774411	0.00366659	1771.15	346.307	0.00348981	0.00199653	0.0120185	-0.000999924	1	0.062749	0.00302816	504.548	252713
Female	Severe	COL 30y prior, 1 FIT	85	FIT	4.78791	4.78013	0.0254345	0.00296016	1	0.0758613	0.00379796	1646.09	344.36	0.00278048	0.00142279	0.0121648	-0.000892698	1	0.0625916	0.00319674	512.303	360069
Female	Severe	COL 30y prior, 1 FIT	86	FIT	4.48443	4.47742	0.0242276	0.00259657	1	0.0743761	0.0039368	1528.65	341.413	0.00247693	0.000915361	0.0122481	-0.000787717	1	0.0623966	0.0033702	521.784	570031
Female	Severe	COL 30y prior, 1 FIT	87	FIT	4.25541	4.24899	0.0232185	0.00232103	1	0.0731272	0.00409457	1438.63	338.583	0.00210411	0.000485426	0.0122369	-0.00071567	1	0.0621455	0.00355055	529.871	1.09156e+06
Female	Severe	COL 30y prior, 1 FIT	88	FIT	4.01815	4.01233	0.0221482	0.00203805	1	0.0718231	0.00425221	1349.74	336.399	0.00160483	0.000131534	0.0121799	-0.000627778	1	0.0618548	0.0037371	535.344	4.07e+06
Female	Severe	COL 30y prior, 1 FIT	89	FIT	3.68333	3.67822	0.0209592	0.00172199	1	0.0704387	0.00441107	1237.61	336.47	0.00144871	negative	0.0121816	-0.000535114	1	0.0616611	0.00393875	539.047	negative
Female	Severe	COL 30y prior, 1 FIT	90	FIT	3.50004	3.49535	0.020073	0.00153957	1	0.0693862	0.00459709	1166.46	333.717	0.00116419	negative	0.0120316	-0.000477927	1	0.0613447	0.00414297	540.63	negative
Female	Severe	COL 30y prior, 1 FIT	76	None	8.24381	8.22586	0.0279515	0.00980519	0	0.0279515	0.000931566	2580.94	313.759	0	0	0	0	0	0	0	0	0
Female	Severe	COL 30y prior, 1 FIT	77	None	7.7357	7.71965	0.0259011	0.00891419	0	0.0259011	0.000883342	2379.62	308.255	0	0	0	0	0	0	0	0	0
Female	Severe	COL 30y prior, 1 FIT	78	None	7.22518	7.21097	0.0238434	0.00803114	0	0.0238434	0.000831086	2176.54	301.837	0	0	0	0	0	0	0	0	0
Female	Severe	COL 30y prior, 1 FIT	79	None	6.87584	6.86285	0.0224439	0.00746993	0	0.0224439	0.000809878	2037.31	296.861	0	0	0	0	0	0	0	0	0
Female	Severe	COL 30y prior, 1 FIT	80	None	6.4994	6.48766	0.0209	0.00688225	0	0.0209	0.000781435	1884.38	290.457	0	0	0	0	0	0	0	0	0
Female	Severe	COL 30y prior, 1 FIT	81	None	6.05881	6.04854	0.018989	0.0060754	0	0.018989	0.000731339	1694.1	280.084	0	0	0	0	0	0	0	0	0
Female	Severe	COL 30y prior, 1 FIT	82	None	5.77902	5.76972	0.01767	0.0055433	0	0.01767	0.000708919	1563.68	271.015	0	0	0	0	0	0	0	0	0
Female	Severe	COL 30y prior, 1 FIT	83	None	5.43254	5.42428	0.0161442	0.00495787	0	0.0161442	0.000676207	1413.96	260.672	0	0	0	0	0	0	0	0	0
Female	Severe	COL 30y prior, 1 FIT	84	None	5.11955	5.11231	0.0146921	0.00438518	0	0.0146921	0.000638427	1269.8	248.382	0	0	0	0	0	0	0	0	0
Female	Severe	COL 30y prior, 1 FIT	85	None	4.78513	4.77882	0.0132697	0.00385285	0	0.0132697	0.00060122	1129.45	236.345	0	0	0	0	0	0	0	0	0
Female	Severe	COL 30y prior, 1 FIT	86	None	4.48195	4.47644	0.0119795	0.00338429	0	0.0119795	0.000566594	1005.06	224.522	0	0	0	0	0	0	0	0	0
Female	Severe	COL 30y prior, 1 FIT	87	None	4.2533	4.24839	0.0109817	0.0030367	0	0.0109817	0.000544023	910.301	214.269	0	0	0	0	0	0	0	0	0
Female	Severe	COL 30y prior, 1 FIT	88	None	4.01655	4.01227	0.00996824	0.00266583	0	0.00996824	0.000515107	810.698	202.055	0	0	0	0	0	0	0	0	0
Female	Severe	COL 30y prior, 1 FIT	89	None	3.68188	3.6783	0.00877754	0.0022571	0	0.00877754	0.000472317	696.557	189.369	0	0	0	0	0	0	0	0	0
Female	Severe	COL 30y prior, 1 FIT	90	None	3.49887	3.49569	0.00804146	0.0020175	0	0.00804146	0.000454115	628.383	179.76	0	0	0	0	0	0	0	0	0
Female	Severe	COL 30y prior, 1 recent FIT	76	COL	8.27665	8.2656	0.0255889	0.00323069	0	1.27862	0.0363847	4231.45	511.936	0.0270775	0.0317832	0.000269277	-0.00558379	0	1.2533	0.0355206	1980.72	62319.6
Female	Severe	COL 30y prior, 1 recent FIT	77	COL	7.76496	7.75482	0.0246249	0.00281701	0	1.26737	0.0381622	4140.18	533.885	0.0236787	0.0275658	0.00132587	-0.00514153	0	1.24407	0.0373489	2001.69	72615
Female	Severe	COL 30y prior, 1 recent FIT	78	COL	7.25	7.24069	0.0236286	0.00247919	0	1.22978	0.0387666	4005.11	553.14	0.0201264	0.023697	0.00238171	-0.00462054	0	1.20853	0.0380087	2030.52	85687
Female	Severe	COL 30y prior, 1 recent FIT	79	COL	6.89767	6.88895	0.02194	0.00239695	0	1.12105	0.0358871	3746.22	543.801	0.0174661	0.0201659	0.00212921	-0.00414157	0	1.10124	0.0351555	2066.59	102479
Female	Severe	COL 30y prior, 1 recent FIT	80	COL	6.51966	6.51162	0.0212782	0.00205535	0	1.11526	0.037864	3678.71	564.946	0.015896	0.0170188	0.00299781	-0.00389967	0	1.09698	0.0371646	2106.4	123769
Female	Severe	COL 30y prior, 1 recent FIT	81	COL	6.07517	6.06779	0.0206295	0.00184898	0	1.11106	0.0398952	3619.35	596.486	0.012294	0.0142009	0.00424687	-0.00333222	0	1.09468	0.0392494	2154.76	151735
Female	Severe	COL 30y prior, 1 recent FIT	82	COL	5.79349	5.78654	0.0200864	0.00165031	0	1.1073	0.0420585	3580.87	618.827	0.0107805	0.0115825	0.00498775	-0.003037	0	1.0922	0.0414389	2222.44	191880
Female	Severe	COL 30y prior, 1 recent FIT	83	COL	5.44474	5.43823	0.0194294	0.00152601	0	1.05216	0.0417224	3427.33	630.228	0.00908852	0.00924869	0.00574102	-0.00263642	0	1.03847	0.0411361	2296.11	248263
Female	Severe	COL 30y prior, 1 recent FIT	84	COL	5.12977	5.12369	0.0188699	0.00132953	0	1.05167	0.0441439	3395.03	662.614	0.00742985	0.00733553	0.006486	-0.00233523	0	1.03929	0.0435943	2361.44	321919
Female	Severe	COL 30y prior, 1 recent FIT	85	COL	4.79341	4.78773	0.0183568	0.00116288	0	1.05127	0.0467109	3367.3	703.318	0.00605722	0.00571487	0.0072702	-0.00203567	0	1.04018	0.0461983	2429.52	425123
Female	Severe	COL 30y prior, 1 recent FIT	86	COL	4.4891	4.48379	0.017833	0.00102554	0	1.05098	0.0493847	3339.53	744.8	0.00516033	0.00428879	0.00787944	-0.00176759	0	1.04103	0.0489047	2507.99	584777
Female	Severe	COL 30y prior, 1 recent FIT	87	COL	4.25934	4.25431	0.0173627	0.000923747	0	1.05078	0.0522119	3326.07	781.812	0.00427998	0.00307135	0.00828728	-0.0015705	0	1.04171	0.0517539	2586.66	842188
Female	Severe	COL 30y prior, 1 recent FIT	88	COL	4.02157	4.01681	0.0168505	0.000825102	0	1.0506	0.0551986	3317.99	826.026	0.00352707	0.0020431	0.00866112	-0.00135517	0	1.04242	0.0547679	2661.01	1.30244e+06
Female	Severe	COL 30y prior, 1 recent FIT	89	COL	3.68567	3.68126	0.0163645	0.000710865	0	1.05042	0.0583509	3298.31	895.973	0.00258511	0.00122035	0.00921196	-0.00112365	0	1.04327	0.0579596	2734.12	2.24044e+06
Female	Severe	COL 30y prior, 1 recent FIT	90	COL	3.5021	3.49791	0.0159164	0.000646428	0	1.05034	0.0616784	3296.74	942.49	0.00228461	0.000591594	0.00939651	-0.000983031	0	1.04382	0.0613044	2804.5	4.74058e+06
Female	Severe	COL 30y prior, 1 recent FIT	76	FIT	8.25758	8.24171	0.0310297	0.00727877	1	0.117325	0.00392093	2574.43	312.366	0.00801036	0.00792097	0.00571008	-0.00153571	1	0.0920057	0.00305683	286.571	36178.8
Female	Severe	COL 30y prior, 1 recent FIT	77	FIT	7.74831	7.73402	0.0294227	0.00650346	1	0.113681	0.00398652	2405.19	310.988	0.00702491	0.00699179	0.0061237	-0.00145509	1	0.0903815	0.00317313	304.041	43485.5
Female	Severe	COL 30y prior, 1 recent FIT	78	FIT	7.23631	7.22356	0.0277996	0.0057482	1	0.104409	0.00377975	2222	307.604	0.00643777	0.00611408	0.00655269	-0.00135152	1	0.0831616	0.00302185	321.031	52506.8
Female	Severe	COL 30y prior, 1 recent FIT	79	FIT	6.88596	6.87424	0.0266247	0.00525055	1	0.0948116	0.00353035	2089.43	303.951	0.00575825	0.0052837	0.00681395	-0.00128796	1	0.0750008	0.00279882	337.138	63807.1
Female	Severe	COL 30y prior, 1 recent FIT	80	FIT	6.50918	6.4985	0.0254938	0.00471114	1	0.0920754	0.00360882	1960.6	301.701	0.00541482	0.00451436	0.00721342	-0.00124389	1	0.073795	0.0029094	352.623	78111.4
Female	Severe	COL 30y prior, 1 recent FIT	81	FIT	6.0671	6.05769	0.0239747	0.00412243	1	0.0894687	0.00369343	1803.2	297.67	0.00422757	0.0037078	0.00759206	-0.00105877	1	0.0730861	0.00304761	367.105	99009
Female	Severe	COL 30y prior, 1 recent FIT	82	FIT	5.78651	5.77789	0.0229141	0.00370776	1	0.087377	0.00380728	1696.78	293.667	0.00379532	0.00292965	0.00781546	-0.000979549	1	0.0722784	0.00318765	379.47	129527
Female	Severe	COL 30y prior, 1 recent FIT	83	FIT	5.43893	5.43116	0.0216741	0.00329304	1	0.0750155	0.00339697	1554.73	286.26	0.0032808	0.002258	0.00798569	-0.000869393	1	0.0613271	0.00281069	390.464	172925
Female	Severe	COL 30y prior, 1 recent FIT	84	FIT	5.12495	5.11798	0.0205255	0.00287642	1	0.0735306	0.00351675	1444.11	282.163	0.00260788	0.00167746	0.00814158	-0.000788336	1	0.0611467	0.00296722	399.758	238312
Female	Severe	COL 30y prior, 1 recent FIT	85	FIT	4.78956	4.78333	0.0194218	0.00249806	1	0.0720804	0.00364448	1337.26	279.568	0.00220626	0.00118674	0.00833515	-0.000700497	1	0.0609938	0.00313188	408.382	344120
Female	Severe	COL 30y prior, 1 recent FIT	86	FIT	4.48579	4.4802	0.0183922	0.0021803	1	0.0707134	0.00377941	1239.18	276.59	0.00185455	0.00076989	0.00843866	-0.000612823	1	0.0607598	0.00329944	418.165	543149
Female	Severe	COL 30y prior, 1 recent FIT	87	FIT	4.25674	4.25164	0.0175525	0.00193704	1	0.0695705	0.0039315	1163.87	273.745	0.00167933	0.000425604	0.00847702	-0.000557206	1	0.060495	0.00347347	426.918	1.00309e+06
Female	Severe	COL 30y prior, 1 recent FIT	88	FIT	4.01928	4.01468	0.0166453	0.00168645	1	0.0684092	0.00408761	1087.93	270.987	0.0012366	0.000156008	0.00845592	-0.000493818	1	0.0602198	0.00365698	433.723	2.78014e+06
Female	Severe	COL 30y prior, 1 recent FIT	89	FIT	3.68409	3.68007	0.015681	0.00141379	1	0.0672016	0.00424618	997.339	271.011	0.00100404	negative	0.00852845	-0.000420725	1	0.0600491	0.00385493	439.199	negative
Female	Severe	COL 30y prior, 1 recent FIT	90	FIT	3.50076	3.49707	0.0149999	0.00126253	1	0.0662957	0.00443027	941.379	269.19	0.000938137	negative	0.00848009	-0.000366932	1	0.0597758	0.00405626	443.062	negative
Female	Severe	COL 30y prior, 1 recent FIT	76	None	8.24957	8.23369	0.0253197	0.00881449	0	0.0253197	0.000864095	2289.3	278.04	0	0	0	0	0	0	0	0	0
Female	Severe	COL 30y prior, 1 recent FIT	77	None	7.74129	7.72716	0.023299	0.00795854	0	0.023299	0.000813388	2097.46	271.439	0	0	0	0	0	0	0	0	0
Female	Severe	COL 30y prior, 1 recent FIT	78	None	7.22987	7.21751	0.0212469	0.00709973	0	0.0212469	0.000757903	1898.49	263.039	0	0	0	0	0	0	0	0	0
Female	Severe	COL 30y prior, 1 recent FIT	79	None	6.8802	6.869	0.0198108	0.00653851	0	0.0198108	0.000731528	1761	256.369	0	0	0	0	0	0	0	0	0
Female	Severe	COL 30y prior, 1 recent FIT	80	None	6.50376	6.49372	0.0182804	0.00595502	0	0.0182804	0.000699425	1613.96	248.542	0	0	0	0	0	0	0	0	0
Female	Severe	COL 30y prior, 1 recent FIT	81	None	6.06287	6.05421	0.0163826	0.0051812	0	0.0163826	0.000645813	1430.44	236.272	0	0	0	0	0	0	0	0	0
Female	Severe	COL 30y prior, 1 recent FIT	82	None	5.78271	5.77495	0.0150986	0.00468731	0	0.0150986	0.000619629	1307.06	226.333	0	0	0	0	0	0	0	0	0
Female	Severe	COL 30y prior, 1 recent FIT	83	None	5.43565	5.4288	0.0136884	0.00416243	0	0.0136884	0.000586279	1173.83	216.224	0	0	0	0	0	0	0	0	0
Female	Severe	COL 30y prior, 1 recent FIT	84	None	5.12234	5.11637	0.0123839	0.00366476	0	0.0123839	0.000549529	1048.39	204.908	0	0	0	0	0	0	0	0	0
Female	Severe	COL 30y prior, 1 recent FIT	85	None	4.78735	4.78218	0.0110866	0.00319855	0	0.0110866	0.000512604	924.74	193.372	0	0	0	0	0	0	0	0	0
Female	Severe	COL 30y prior, 1 recent FIT	86	None	4.48393	4.47945	0.00995352	0.00279312	0	0.00995352	0.000479974	818.37	182.694	0	0	0	0	0	0	0	0	0
Female	Severe	COL 30y prior, 1 recent FIT	87	None	4.25506	4.25109	0.00907544	0.00249425	0	0.00907544	0.000458025	737.412	173.464	0	0	0	0	0	0	0	0	0
Female	Severe	COL 30y prior, 1 recent FIT	88	None	4.01804	4.0146	0.00818941	0.00218027	0	0.00818941	0.000430636	653.191	162.704	0	0	0	0	0	0	0	0	0
Female	Severe	COL 30y prior, 1 recent FIT	89	None	3.68308	3.68022	0.00715256	0.00183451	0	0.00715256	0.000391248	556.613	151.244	0	0	0	0	0	0	0	0	0
Female	Severe	COL 30y prior, 1 recent FIT	90	None	3.49982	3.49729	0.00651985	0.00162946	0	0.00651985	0.000374009	499.789	142.907	0	0	0	0	0	0	0	0	0
Female	Severe	COL 25y prior	76	COL	8.26691	8.24809	0.0434726	0.00477797	0	1.26097	0.035259	5303.33	642.977	0.0332027	0.0351781	0.0123345	-0.00659228	0	1.22983	0.0342563	2354.91	66942.7
Female	Severe	COL 25y prior	77	COL	7.75573	7.73801	0.0429052	0.0043373	0	1.25006	0.0369838	5213.9	673.803	0.0289573	0.0303655	0.0138074	-0.00611241	0	1.22096	0.0360237	2397.89	78967.3
Female	Severe	COL 25y prior	78	COL	7.24177	7.22515	0.0423359	0.00394687	0	1.21616	0.0377001	5080.76	703.205	0.0249006	0.0260016	0.0152843	-0.00558819	0	1.18911	0.036786	2447.49	94128.6
Female	Severe	COL 25y prior	79	COL	6.89031	6.8744	0.041147	0.00383663	0	1.11191	0.0350138	4839.57	703.999	0.0223194	0.0220493	0.0154835	-0.00513071	0	1.08625	0.0341149	2502.98	113517
Female	Severe	COL 25y prior	80	COL	6.51257	6.4975	0.0409672	0.0034668	0	1.10685	0.0369754	4774.11	734.761	0.0204456	0.0186205	0.0168427	-0.00489116	0	1.08273	0.0360987	2561.29	137552
Female	Severe	COL 25y prior	81	COL	6.06817	6.05404	0.0408348	0.00334709	0	1.1031	0.0389805	4718.42	779.384	0.0158173	0.0152604	0.018595	-0.00415911	0	1.08086	0.0381467	2626.66	172122
Female	Severe	COL 25y prior	82	COL	5.78728	5.77369	0.0406699	0.00311752	0	1.09978	0.0411179	4681.63	810.855	0.0141399	0.0121199	0.0197024	-0.00383595	0	1.07881	0.0402985	2709.87	223588
Female	Severe	COL 25y prior	83	COL	5.43912	5.42625	0.0401573	0.00291535	0	1.05194	0.0411355	4521.77	833.313	0.0121516	0.009566	0.0207226	-0.00340333	0	1.03251	0.0403423	2796.05	292291
Female	Severe	COL 25y prior	84	COL	5.12472	5.11252	0.0396922	0.00266596	0	1.05147	0.043535	4473.86	875.078	0.0101241	0.00733842	0.0216846	-0.00304508	0	1.03346	0.0427713	2869.05	390963
Female	Severe	COL 25y prior	85	COL	4.78878	4.77731	0.0391357	0.00241187	0	1.05107	0.0460761	4416.02	924.373	0.00819784	0.00529238	0.0226169	-0.00268577	0	1.03455	0.045345	2941.13	555728
Female	Severe	COL 25y prior	86	COL	4.48497	4.47419	0.0384829	0.0021874	0	1.05078	0.0487296	4349.61	972.155	0.00693487	0.00358635	0.0233253	-0.00236943	0	1.03563	0.0480285	3019.95	842068
Female	Severe	COL 25y prior	87	COL	4.25578	4.24553	0.0378053	0.00202394	0	1.05059	0.0515397	4305.21	1014.06	0.00589751	0.00219866	0.023732	-0.00212403	0	1.03651	0.0508571	3095.86	1.40807e+06
Female	Severe	COL 25y prior	88	COL	4.01825	4.00856	0.0370197	0.00184615	0	1.0504	0.0545079	4267.26	1064.54	0.00486602	0.00113919	0.024057	-0.00185563	0	1.03744	0.0538509	3164.61	2.77794e+06
Female	Severe	COL 25y prior	89	COL	3.68303	3.6741	0.0361241	0.00162966	0	1.05022	0.0576421	4192.42	1141.07	0.00360957	negative	0.0245463	-0.00155323	0	1.03864	0.05703	3229.09	negative
Female	Severe	COL 25y prior	90	COL	3.49979	3.49135	0.0352178	0.00149987	0	1.05013	0.0609561	4149.1	1188.4	0.00311916	negative	0.0245037	-0.00138134	0	1.03941	0.0603609	3288.04	negative
Female	Severe	COL 25y prior	76	FIT	8.24627	8.22319	0.0462709	0.00908468	1	0.120709	0.00387498	3588.2	436.351	0.0125697	0.0103863	0.0151328	-0.00228557	1	0.0895704	0.00287228	603.947	58148.6
Female	Severe	COL 25y prior	77	FIT	7.73791	7.71664	0.0449724	0.00827177	1	0.117222	0.00394345	3414.86	442.532	0.0111307	0.00898921	0.0158746	-0.00217794	1	0.088124	0.00298328	635.161	70658.2
Female	Severe	COL 25y prior	78	FIT	7.22664	7.20717	0.043709	0.00746774	1	0.10898	0.00378359	3229.03	448.03	0.00977537	0.0077565	0.0166574	-0.00206733	1	0.0819281	0.00286943	665.338	85778.1
Female	Severe	COL 25y prior	79	FIT	6.87742	6.85912	0.0428381	0.00695286	1	0.0998544	0.003558	3098.49	451.733	0.00942883	0.00666799	0.0171746	-0.00201448	1	0.0741909	0.0026591	693.896	104064
Female	Severe	COL 25y prior	80	FIT	6.50097	6.48389	0.0420684	0.00638198	1	0.0975136	0.00365503	2968.53	457.831	0.00884124	0.00559087	0.0179438	-0.00197598	1	0.073389	0.00277837	721.371	129027
Female	Severe	COL 25y prior	81	FIT	6.05924	6.04369	0.0409756	0.00584559	1	0.0953144	0.00375956	2811.97	465.275	0.00688492	0.0043352	0.0187358	-0.00166061	1	0.0730747	0.00292576	747.006	172312
Female	Severe	COL 25y prior	82	FIT	5.77911	5.76448	0.040191	0.00538616	1	0.0935481	0.00389301	2704.22	469.118	0.00597278	0.00309177	0.0192235	-0.00156731	1	0.0725806	0.00307365	769.634	248930
Female	Severe	COL 25y prior	83	FIT	5.43232	5.41878	0.0390622	0.00489033	1	0.0828007	0.00357802	2544.42	469.555	0.00534746	0.00216931	0.0196275	-0.00142835	1	0.063366	0.00278481	788.987	363704
Female	Severe	COL 25y prior	84	FIT	5.11909	5.1066	0.0379623	0.00440321	1	0.0814206	0.00371509	2417.15	473.339	0.00449559	0.00140694	0.0199547	-0.00130783	1	0.063413	0.00295141	803.434	571049
Female	Severe	COL 25y prior	85	FIT	4.78447	4.77302	0.0367936	0.00392746	1	0.0800157	0.00386028	2280.85	477.862	0.00388809	0.00075134	0.0202749	-0.00117018	1	0.0634969	0.00312922	814.971	1.08469e+06
Female	Severe	COL 25y prior	86	FIT	4.48132	4.47082	0.0356507	0.00350371	1	0.0786629	0.00401312	2147.73	480.388	0.00329208	0.00020037	0.0204932	-0.00105312	1	0.0635054	0.00331196	825.771	4.12124e+06
Female	Severe	COL 25y prior	87	FIT	4.25285	4.24308	0.0345818	0.00318438	1	0.0775383	0.00418595	2041.14	481.052	0.002965	negative	0.0205084	-0.000963596	1	0.0634649	0.00350329	833.378	negative
Female	Severe	COL 25y prior	88	FIT	4.01581	4.0068	0.0334272	0.00284858	1	0.0763292	0.00436053	1936.89	483.402	0.0024216	negative	0.0204646	-0.000853199	1	0.0633666	0.00370359	836.769	negative
Female	Severe	COL 25y prior	89	FIT	3.68119	3.67317	0.0320633	0.00244542	1	0.0750008	0.00453449	1792.98	488.128	0.00177435	negative	0.0204855	-0.000737474	1	0.063423	0.00392238	836.655	negative
Female	Severe	COL 25y prior	90	FIT	3.49827	3.49083	0.0309994	0.00221827	1	0.0739679	0.00473465	1700.14	487.031	0.00159915	negative	0.0202853	-0.000662941	1	0.0632538	0.00413942	832.796	negative
Female	Severe	COL 25y prior	76	None	8.23371	8.21265	0.0311381	0.0113702	0	0.0311381	0.00100271	2985.24	363.493	0	0	0	0	0	0	0	0	0
Female	Severe	COL 25y prior	77	None	7.72677	7.70777	0.0290978	0.0104497	0	0.0290978	0.000960168	2775.58	360.102	0	0	0	0	0	0	0	0	0
Female	Severe	COL 25y prior	78	None	7.21687	7.19989	0.0270516	0.00953506	0	0.0270516	0.000914158	2561.72	355.801	0	0	0	0	0	0	0	0	0
Female	Severe	COL 25y prior	79	None	6.86799	6.85233	0.0256635	0.00896734	0	0.0256635	0.000898892	2416.11	352.596	0	0	0	0	0	0	0	0	0
Female	Severe	COL 25y prior	80	None	6.49213	6.47787	0.0241246	0.00835796	0	0.0241246	0.000876662	2254.25	347.993	0	0	0	0	0	0	0	0	0
Female	Severe	COL 25y prior	81	None	6.05235	6.03968	0.0222397	0.0075062	0	0.0222397	0.000833798	2056.25	340.456	0	0	0	0	0	0	0	0	0
Female	Severe	COL 25y prior	82	None	5.77314	5.76148	0.0209675	0.00695347	0	0.0209675	0.000819355	1925.49	334.201	0	0	0	0	0	0	0	0	0
Female	Severe	COL 25y prior	83	None	5.42697	5.41645	0.0194347	0.00631868	0	0.0194347	0.000793211	1766.09	326.06	0	0	0	0	0	0	0	0	0
Female	Severe	COL 25y prior	84	None	5.1146	5.10519	0.0180076	0.00571104	0	0.0180076	0.000763677	1616.98	316.732	0	0	0	0	0	0	0	0	0
Female	Severe	COL 25y prior	85	None	4.78058	4.77225	0.0165188	0.00509764	0	0.0165188	0.000731056	1459.47	305.824	0	0	0	0	0	0	0	0	0
Female	Severe	COL 25y prior	86	None	4.47803	4.47063	0.0151575	0.00455683	0	0.0151575	0.000701157	1320.6	295.395	0	0	0	0	0	0	0	0	0
Female	Severe	COL 25y prior	87	None	4.24988	4.2432	0.0140734	0.00414797	0	0.0140734	0.000682663	1211.8	285.586	0	0	0	0	0	0	0	0	0
Female	Severe	COL 25y prior	88	None	4.01338	4.00747	0.0129627	0.00370178	0	0.0129627	0.00065694	1095.94	273.474	0	0	0	0	0	0	0	0	0
Female	Severe	COL 25y prior	89	None	3.67942	3.67439	0.0115778	0.0031829	0	0.0115778	0.000612104	954.485	259.767	0	0	0	0	0	0	0	0	0
Female	Severe	COL 25y prior	90	None	3.49667	3.49215	0.0107141	0.00288121	0	0.0107141	0.000595228	869.514	248.991	0	0	0	0	0	0	0	0	0
Female	Severe	COL 25y prior, 5 recent FITs	76	COL	8.28273	8.27639	0.0137892	0.00224107	0	1.21069	0.0324582	3361.78	406.189	0.016591	0.0202259	-0.00361688	-0.00347712	0	1.19328	0.0318366	1898.66	93872.8
Female	Severe	COL 25y prior, 5 recent FITs	77	COL	7.77006	7.76445	0.0127268	0.00187314	0	1.20281	0.0341641	3283.54	422.894	0.0139655	0.0173643	-0.00298479	-0.00316512	0	1.1871	0.0335916	1902.17	109545
Female	Severe	COL 25y prior, 5 recent FITs	78	COL	7.25471	7.24977	0.0116698	0.00155179	0	1.18413	0.0354502	3188.41	439.795	0.0115059	0.0148163	-0.00234955	-0.002822	0	1.17011	0.0349295	1913.54	129151
Female	Severe	COL 25y prior, 5 recent FITs	79	COL	6.90231	6.89786	0.0100482	0.00147512	0	1.08488	0.0329215	2954.21	428.279	0.00989799	0.0125449	-0.00277631	-0.00245927	0	1.07205	0.0324291	1933.09	154094
Female	Severe	COL 25y prior, 5 recent FITs	80	COL	6.52377	6.51983	0.00926336	0.00117729	0	1.08217	0.0348954	2900.19	444.826	0.00904317	0.0106366	-0.00229789	-0.00229821	0	1.07061	0.0344361	1956.41	183931
Female	Severe	COL 25y prior, 5 recent FITs	81	COL	6.07931	6.07584	0.00848515	0.000959636	0	1.07976	0.0368514	2851.43	469.306	0.00722128	0.00897483	-0.0015871	-0.00196293	0	1.06969	0.0364401	1989.57	221684
Female	Severe	COL 25y prior, 5 recent FITs	82	COL	5.79733	5.7942	0.00779448	0.000796309	0	1.07767	0.0389314	2818.84	486.494	0.00634473	0.00733506	-0.00122836	-0.0017536	0	1.06865	0.0385478	2047.78	279177
Female	Severe	COL 25y prior, 5 recent FITs	83	COL	5.44831	5.44547	0.00712313	0.000678319	0	1.05181	0.0399371	2739.92	503.155	0.00501152	0.00582872	-0.000808922	-0.00150245	0	1.04388	0.0395853	2113.35	362576
Female	Severe	COL 25y prior, 5 recent FITs	84	COL	5.13279	5.13023	0.00650651	0.000541136	0	1.05141	0.0422751	2719.29	530.052	0.00386995	0.00451804	-0.000409524	-0.00128922	0	1.04449	0.0419579	2170.23	480348
Female	Severe	COL 25y prior, 5 recent FITs	85	COL	4.7962	4.79387	0.00597346	0.000434624	0	1.05108	0.0447501	2706.76	564.629	0.00312962	0.0033921	-1.03002e-05	-0.00109786	0	1.04509	0.0444645	2228.36	656925
Female	Severe	COL 25y prior, 5 recent FITs	86	COL	4.49134	4.48919	0.00552205	0.000351566	0	1.05084	0.04733	2700.81	601.625	0.00251905	0.00247585	0.000335415	-0.000933311	0	1.04565	0.0470721	2291.02	925345
Female	Severe	COL 25y prior, 5 recent FITs	87	COL	4.2615	4.25947	0.00514542	0.000298298	0	1.05067	0.0500601	2705.08	635.073	0.00208958	0.00172968	0.000573457	-0.00080575	0	1.0461	0.0498225	2353.69	1.36076e+06
Female	Severe	COL 25y prior, 5 recent FITs	88	COL	4.02308	4.02117	0.00479233	0.000245703	0	1.05053	0.052943	2713.76	674.869	0.00149493	0.00113497	0.000828561	-0.000669897	0	1.04657	0.052729	2414.3	2.12719e+06
Female	Severe	COL 25y prior, 5 recent FITs	89	COL	3.68718	3.68539	0.00446053	0.000197778	0	1.05039	0.0559854	2722.49	738.724	0.00134135	0.000703751	0.00113406	-0.000536477	0	1.04707	0.0557991	2474.25	3.5158e+06
Female	Severe	COL 25y prior, 5 recent FITs	90	COL	3.50341	3.50169	0.0042199	0.000170832	0	1.05032	0.0592004	2742	783.052	0.00107398	0.00042684	0.00127667	-0.000458112	0	1.04738	0.0590279	2532.87	5.93402e+06
Female	Severe	COL 25y prior, 5 recent FITs	76	FIT	8.26993	8.26015	0.0186678	0.0050049	1	0.081087	0.00255364	1620.59	196.194	0.0037894	0.00418782	0.00126172	-0.000713289	1	0.063681	0.00193213	121.933	29116.2
Female	Severe	COL 25y prior, 5 recent FITs	77	FIT	7.75934	7.75079	0.0171595	0.00437202	1	0.0786181	0.00259203	1480.17	190.971	0.00324698	0.00366279	0.00144797	-0.000666243	1	0.0629066	0.0020195	128.944	35203.7
Female	Severe	COL 25y prior, 5 recent FITs	78	FIT	7.24589	7.23852	0.0156571	0.00375253	1	0.0739893	0.00252937	1335.09	184.442	0.00268787	0.00318423	0.00163773	-0.00062127	1	0.0599699	0.00200858	135.68	42609.9
Female	Severe	COL 25y prior, 5 recent FITs	79	FIT	6.89485	6.88828	0.0145308	0.00334692	1	0.0666332	0.00232432	1224.52	177.769	0.00243627	0.0027445	0.0017063	-0.000587471	1	0.0538087	0.00183195	142.049	51757.9
Female	Severe	COL 25y prior, 5 recent FITs	80	FIT	6.51711	6.51132	0.013427	0.00291833	1	0.0650005	0.00238846	1120.65	172.109	0.00238891	0.00236339	0.00186572	-0.000557176	1	0.0534393	0.00192916	147.939	62596.1
Female	Severe	COL 25y prior, 5 recent FITs	81	FIT	6.074	6.06913	0.012043	0.0024323	1	0.0632876	0.00244557	994.822	163.915	0.00191163	0.00201517	0.00197071	-0.000490267	1	0.0532154	0.00203424	153.505	76174.5
Female	Severe	COL 25y prior, 5 recent FITs	82	FIT	5.79253	5.78826	0.0109853	0.00210428	1	0.0618897	0.00252238	906.17	156.553	0.00154437	0.00162845	0.00196241	-0.000445627	1	0.0528668	0.00213883	158.827	97532.8
Female	Severe	COL 25y prior, 5 recent FITs	83	FIT	5.44456	5.44088	0.0098792	0.00179592	1	0.0564569	0.00240111	806.031	148.143	0.0012529	0.0012726	0.00194715	-0.000384851	1	0.0485248	0.0020493	163.868	128767
Female	Severe	COL 25y prior, 5 recent FITs	84	FIT	5.1299	5.12678	0.00886017	0.00149457	1	0.0553905	0.00248572	722.682	140.962	0.000982238	0.00102316	0.00194414	-0.000335788	1	0.0484744	0.00216854	168.259	164449
Female	Severe	COL 25y prior, 5 recent FITs	85	FIT	4.79405	4.79141	0.00793031	0.00123661	1	0.0543597	0.00257715	646.931	135.019	0.000983047	0.000821644	0.00194655	-0.000295869	1	0.0483759	0.00229158	172.685	210170
Female	Severe	COL 25y prior, 5 recent FITs	86	FIT	4.48961	4.48736	0.00711467	0.00103009	1	0.053446	0.00267726	582.261	129.756	0.000791949	0.00064393	0.00192803	-0.000254788	1	0.0482593	0.00241945	178.032	276478
Female	Severe	COL 25y prior, 5 recent FITs	87	FIT	4.26008	4.25812	0.00645349	0.000873923	1	0.0527127	0.00279108	532.879	125.144	0.000671982	0.000490671	0.00188152	-0.000230125	1	0.0481407	0.00255353	183.35	373672
Female	Severe	COL 25y prior, 5 recent FITs	88	FIT	4.02199	4.0203	0.00584329	0.000725607	1	0.0520358	0.00291059	487.604	121.285	0.000409443	0.000350725	0.00187952	-0.000189993	1	0.048072	0.00269659	188.26	536773
Female	Severe	COL 25y prior, 5 recent FITs	89	FIT	3.68643	3.68502	0.00520066	0.000577299	1	0.0512824	0.00303157	438.324	118.947	0.000584537	0.000229545	0.0018742	-0.000156955	1	0.0479559	0.0028453	193.014	840857
Female	Severe	COL 25y prior, 5 recent FITs	90	FIT	3.50261	3.50137	0.00478339	0.000492516	1	0.050765	0.00317214	409.272	116.889	0.000275884	0.000123896	0.00184016	-0.000136428	1	0.0478218	0.00299969	197.519	1.59424e+06
Female	Severe	COL 25y prior, 5 recent FITs	76	None	8.26614	8.25588	0.0174061	0.00571819	0	0.0174061	0.000621513	1500.28	181.723	0	0	0	0	0	0	0	0	0
Female	Severe	COL 25y prior, 5 recent FITs	77	None	7.75609	7.74715	0.0157116	0.00503826	0	0.0157116	0.000572525	1349.18	174.152	0	0	0	0	0	0	0	0	0
Female	Severe	COL 25y prior, 5 recent FITs	78	None	7.2432	7.23554	0.0140193	0.0043738	0	0.0140193	0.000520787	1195.64	165.245	0	0	0	0	0	0	0	0	0
Female	Severe	COL 25y prior, 5 recent FITs	79	None	6.89242	6.88561	0.0128245	0.00393439	0	0.0128245	0.000492365	1088.33	158.059	0	0	0	0	0	0	0	0	0
Female	Severe	COL 25y prior, 5 recent FITs	80	None	6.51473	6.50877	0.0115613	0.0034755	0	0.0115613	0.000459307	974.309	149.692	0	0	0	0	0	0	0	0	0
Female	Severe	COL 25y prior, 5 recent FITs	81	None	6.07209	6.06712	0.0100722	0.00292257	0	0.0100722	0.00041133	838.515	138.206	0	0	0	0	0	0	0	0	0
Female	Severe	COL 25y prior, 5 recent FITs	82	None	5.79099	5.78667	0.00902284	0.00254991	0	0.00902284	0.000383552	743.769	128.532	0	0	0	0	0	0	0	0	0
Female	Severe	COL 25y prior, 5 recent FITs	83	None	5.4433	5.43962	0.00793205	0.00218077	0	0.00793205	0.000351813	646.305	118.815	0	0	0	0	0	0	0	0	0
Female	Severe	COL 25y prior, 5 recent FITs	84	None	5.12892	5.12584	0.00691603	0.00183036	0	0.00691603	0.00031718	555.345	108.342	0	0	0	0	0	0	0	0	0
Female	Severe	COL 25y prior, 5 recent FITs	85	None	4.79307	4.79051	0.00598376	0.00153248	0	0.00598376	0.000285574	472.668	98.6676	0	0	0	0	0	0	0	0	0
Female	Severe	COL 25y prior, 5 recent FITs	86	None	4.48882	4.48669	0.00518663	0.00128488	0	0.00518663	0.000257812	403.113	89.8466	0	0	0	0	0	0	0	0	0
Female	Severe	COL 25y prior, 5 recent FITs	87	None	4.25941	4.25759	0.00457197	0.00110405	0	0.00457197	0.000237552	350.948	82.4289	0	0	0	0	0	0	0	0	0
Female	Severe	COL 25y prior, 5 recent FITs	88	None	4.02158	4.02007	0.00396377	0.0009156	0	0.00396377	0.000214002	298.313	74.2059	0	0	0	0	0	0	0	0	0
Female	Severe	COL 25y prior, 5 recent FITs	89	None	3.68584	3.68464	0.00332646	0.000734255	0	0.00332646	0.000186267	244.122	66.2539	0	0	0	0	0	0	0	0	0
Female	Severe	COL 25y prior, 5 recent FITs	90	None	3.50234	3.50131	0.00294323	0.000628944	0	0.00294323	0.000172455	212.735	60.7587	0	0	0	0	0	0	0	0	0
Female	Severe	COL 25y prior, 4 recent FITs	76	COL	8.28178	8.27485	0.0155353	0.00237429	0	1.2187	0.0329128	3478.73	420.398	0.0181671	0.0223075	-0.00318239	-0.00383525	0	1.19998	0.0322522	1884.41	84474
Female	Severe	COL 25y prior, 4 recent FITs	77	COL	7.76947	7.76329	0.0144596	0.00199807	0	1.21038	0.0346249	3397.14	437.59	0.0158282	0.0193219	-0.00249943	-0.00349672	0	1.19342	0.0340134	1891.95	97917.4
Female	Severe	COL 25y prior, 4 recent FITs	78	COL	7.2541	7.24862	0.0134227	0.00167409	0	1.18941	0.0358282	3297.12	454.861	0.0132757	0.0166032	-0.00178337	-0.00312533	0	1.1742	0.0352693	1907.24	114872
Female	Severe	COL 25y prior, 4 recent FITs	79	COL	6.90177	6.89678	0.0118057	0.00159656	0	1.08894	0.0332545	3060.01	443.687	0.0112252	0.0141336	-0.00217895	-0.00274645	0	1.07495	0.032723	1930.41	136583
Female	Severe	COL 25y prior, 4 recent FITs	80	COL	6.5232	6.51875	0.0110531	0.00129803	0	1.08594	0.0352317	3005.41	461.041	0.0103579	0.0119581	-0.00163178	-0.00256796	0	1.07326	0.0347328	1957.26	163676
Female	Severe	COL 25y prior, 4 recent FITs	81	COL	6.07886	6.0749	0.0103185	0.00108354	0	1.08333	0.0371951	2955.76	486.553	0.00824845	0.0100216	-0.000816866	-0.00219532	0	1.07219	0.0367446	1993.58	198929
Female	Severe	COL 25y prior, 4 recent FITs	82	COL	5.79681	5.79319	0.00966468	0.000916714	0	1.08104	0.0392875	2923.32	504.614	0.00685789	0.00820725	-0.000395993	-0.00197077	0	1.07098	0.038864	2053.71	250231
Female	Severe	COL 25y prior, 4 recent FITs	83	COL	5.44787	5.44456	0.0089808	0.000794963	0	1.05187	0.040146	2834.5	520.61	0.00569469	0.00656762	6.17102e-05	-0.00170367	0	1.04295	0.0397544	2120.68	322900
Female	Severe	COL 25y prior, 4 recent FITs	84	COL	5.1324	5.1294	0.00832804	0.000645848	0	1.05145	0.0424945	2810.35	547.89	0.00458234	0.00515828	0.000464091	-0.00147772	0	1.04359	0.0421373	2178.56	422343
Female	Severe	COL 25y prior, 4 recent FITs	85	COL	4.79581	4.79309	0.00773607	0.000526503	0	1.05111	0.0449827	2792.3	582.567	0.0037869	0.0039604	0.000885808	-0.00126625	0	1.04426	0.0446588	2237.79	565042
Female	Severe	COL 25y prior, 4 recent FITs	86	COL	4.49092	4.4884	0.00723143	0.000437973	0	1.05087	0.0475766	2782.07	619.836	0.00282148	0.00296537	0.00124489	-0.00107827	0	1.04489	0.0472816	2302.68	776522
Female	Severe	COL 25y prior, 4 recent FITs	87	COL	4.26115	4.25879	0.00679426	0.000373853	0	1.0507	0.05032	2781.65	653.156	0.00231901	0.00213702	0.00147793	-0.000935134	0	1.04538	0.0500461	2367.71	1.10795e+06
Female	Severe	COL 25y prior, 4 recent FITs	88	COL	4.02311	4.02089	0.0063711	0.000315738	0	1.05055	0.0532166	2786.41	692.983	0.00215459	0.00145223	0.00171569	-0.000784656	0	1.0459	0.052967	2430.48	1.67362e+06
Female	Severe	COL 25y prior, 4 recent FITs	89	COL	3.68695	3.68489	0.00598113	0.000258827	0	1.05041	0.056275	2790.44	757.266	0.0014331	0.000930575	0.00204572	-0.000632897	0	1.04648	0.0560561	2492.62	2.67858e+06
Female	Severe	COL 25y prior, 4 recent FITs	90	COL	3.50327	3.50129	0.00568325	0.000224774	0	1.05034	0.0595054	2805.87	801.382	0.00126291	0.00056552	0.00217092	-0.000546805	0	1.04683	0.0593008	2553.32	4.515e+06
Female	Severe	COL 25y prior, 4 recent FITs	76	FIT	8.26776	8.25708	0.0206055	0.00536757	1	0.0858397	0.0027269	1766.36	213.92	0.00414077	0.00470895	0.00188773	-0.000841973	1	0.067122	0.00206636	136.345	28954.4
Female	Severe	COL 25y prior, 4 recent FITs	77	FIT	7.75759	7.7482	0.0190609	0.00470979	1	0.0831318	0.00276556	1619.63	209.033	0.00395298	0.00426668	0.00210189	-0.000785008	1	0.0661728	0.0021541	145.456	34091.1
Female	Severe	COL 25y prior, 4 recent FITs	78	FIT	7.24443	7.23629	0.017528	0.0040676	1	0.078032	0.00268956	1468.42	202.924	0.00360844	0.00380947	0.00232197	-0.000731816	1	0.0628259	0.00213063	154.125	40458.5
Female	Severe	COL 25y prior, 4 recent FITs	79	FIT	6.89347	6.88614	0.0164155	0.00365068	1	0.0703306	0.00247639	1355.47	196.84	0.0029293	0.00334488	0.00243088	-0.000692336	1	0.056346	0.00194487	162.198	48491.4
Female	Severe	COL 25y prior, 4 recent FITs	80	FIT	6.51588	6.50938	0.0153144	0.0032014	1	0.0686315	0.00254559	1247.57	191.657	0.00303935	0.00285709	0.00262955	-0.000664601	1	0.0559466	0.00204668	169.649	59378.3
Female	Severe	COL 25y prior, 4 recent FITs	81	FIT	6.07297	6.06744	0.0139144	0.00269974	1	0.0667464	0.00260416	1117.14	184.12	0.00235697	0.00237154	0.00277899	-0.000579128	1	0.055611	0.00215369	176.516	74430.9
Female	Severe	COL 25y prior, 4 recent FITs	82	FIT	5.79168	5.78678	0.0128606	0.00235849	1	0.0652989	0.00268786	1025.86	177.276	0.00173142	0.00190161	0.00279993	-0.000528996	1	0.0552382	0.00226439	182.518	95980.8
Female	Severe	COL 25y prior, 4 recent FITs	83	FIT	5.44369	5.43943	0.0117235	0.00203074	1	0.0590972	0.0025374	919.673	169.075	0.00152273	0.00147629	0.00280446	-0.000467889	1	0.0501781	0.00214577	187.943	127308
Female	Severe	COL 25y prior, 4 recent FITs	84	FIT	5.12909	5.12543	0.0106533	0.00170689	1	0.0579378	0.0026258	829.956	161.929	0.00127764	0.00115863	0.00278932	-0.000416676	1	0.0500738	0.00226859	192.575	166210
Female	Severe	COL 25y prior, 4 recent FITs	85	FIT	4.79318	4.79004	0.00965126	0.00143361	1	0.0568598	0.0027235	747.654	156.085	0.00115127	0.000905611	0.00280099	-0.000359138	1	0.0500096	0.00239958	197.156	217705
Female	Severe	COL 25y prior, 4 recent FITs	86	FIT	4.48893	4.48623	0.00876011	0.00120195	1	0.055875	0.00282811	675.299	150.527	0.000837902	0.000690471	0.00277357	-0.000314287	1	0.0498884	0.00253306	202.814	293733
Female	Severe	COL 25y prior, 4 recent FITs	87	FIT	4.25944	4.25706	0.00804717	0.00103403	1	0.0550608	0.00294594	621.323	145.951	0.000609218	0.000510297	0.00273083	-0.00027496	1	0.0497445	0.00267196	208.3	408193
Female	Severe	COL 25y prior, 4 recent FITs	88	FIT	4.02171	4.01966	0.00734813	0.000863111	1	0.0543223	0.00307198	568.539	141.44	0.000756023	0.000355987	0.00269272	-0.000237284	1	0.0496669	0.00282243	213.126	598690
Female	Severe	COL 25y prior, 4 recent FITs	89	FIT	3.686	3.68428	0.00661758	0.000693953	1	0.0534958	0.0031973	511.265	138.769	0.000474737	0.000235268	0.00268217	-0.000197771	1	0.0495603	0.00297839	217.621	924989
Female	Severe	COL 25y prior, 4 recent FITs	90	FIT	3.50242	3.50088	0.00613431	0.000597356	1	0.0529094	0.00334405	477.682	136.446	0.000411844	0.000147641	0.00262197	-0.000174223	1	0.049397	0.00313944	221.638	1.5012e+06
Female	Severe	COL 25y prior, 4 recent FITs	76	None	8.26362	8.25243	0.0187177	0.00620955	0	0.0187177	0.000660537	1631.68	197.721	0	0	0	0	0	0	0	0	0
Female	Severe	COL 25y prior, 4 recent FITs	77	None	7.75364	7.74386	0.016959	0.0054948	0	0.016959	0.000611469	1471.45	190.015	0	0	0	0	0	0	0	0	0
Female	Severe	COL 25y prior, 4 recent FITs	78	None	7.24082	7.2324	0.015206	0.00479942	0	0.015206	0.000558933	1311.31	181.311	0	0	0	0	0	0	0	0	0
Female	Severe	COL 25y prior, 4 recent FITs	79	None	6.89054	6.88301	0.0139846	0.00434302	0	0.0139846	0.000531517	1199.35	174.248	0	0	0	0	0	0	0	0	0
Female	Severe	COL 25y prior, 4 recent FITs	80	None	6.51284	6.50622	0.0126849	0.003866	0	0.0126849	0.000498904	1080.59	166.086	0	0	0	0	0	0	0	0	0
Female	Severe	COL 25y prior, 4 recent FITs	81	None	6.07061	6.06504	0.0111354	0.00327887	0	0.0111354	0.000450462	936.834	154.465	0	0	0	0	0	0	0	0	0
Female	Severe	COL 25y prior, 4 recent FITs	82	None	5.78995	5.78506	0.0100607	0.00288749	0	0.0100607	0.000423473	839.225	145.068	0	0	0	0	0	0	0	0	0
Female	Severe	COL 25y prior, 4 recent FITs	83	None	5.44217	5.43796	0.00891909	0.00249863	0	0.00891909	0.000391633	735.767	135.302	0	0	0	0	0	0	0	0	0
Female	Severe	COL 25y prior, 4 recent FITs	84	None	5.12781	5.12425	0.00786395	0.00212356	0	0.00786395	0.000357208	639.894	124.876	0	0	0	0	0	0	0	0	0
Female	Severe	COL 25y prior, 4 recent FITs	85	None	4.79203	4.78904	0.00685026	0.00179275	0	0.00685026	0.000323924	548.094	114.448	0	0	0	0	0	0	0	0	0
Female	Severe	COL 25y prior, 4 recent FITs	86	None	4.4881	4.48558	0.00598654	0.00151624	0	0.00598654	0.000295048	471.609	105.139	0	0	0	0	0	0	0	0	0
Female	Severe	COL 25y prior, 4 recent FITs	87	None	4.25883	4.25667	0.00531633	0.00130899	0	0.00531633	0.000273985	413.292	97.093	0	0	0	0	0	0	0	0	0
Female	Severe	COL 25y prior, 4 recent FITs	88	None	4.02095	4.01914	0.00465541	0.00110039	0	0.00465541	0.000249556	354.771	88.2702	0	0	0	0	0	0	0	0	0
Female	Severe	COL 25y prior, 4 recent FITs	89	None	3.68552	3.68407	0.00393541	0.000891724	0	0.00393541	0.000218914	292.485	79.3919	0	0	0	0	0	0	0	0	0
Female	Severe	COL 25y prior, 4 recent FITs	90	None	3.502	3.50075	0.00351234	0.000771579	0	0.00351234	0.000204607	257.059	73.4298	0	0	0	0	0	0	0	0	0
Female	Severe	COL 25y prior, 3 FITs	76	COL	8.27903	8.27003	0.0216649	0.00280227	0	1.22847	0.0334675	3841.77	464.541	0.0220682	0.0263425	-0.000132544	-0.00457153	0	1.20667	0.0327214	1922.35	72975.4
Female	Severe	COL 25y prior, 3 FITs	77	COL	7.76672	7.75856	0.0206784	0.00241157	0	1.21955	0.0351827	3755.77	484.081	0.0191211	0.0230055	0.000716583	-0.0041942	0	1.19959	0.0344843	1940.33	84342.1
Female	Severe	COL 25y prior, 3 FITs	78	COL	7.25222	7.24481	0.0198097	0.00207787	0	1.19585	0.0362885	3652.36	504.134	0.0166553	0.019917	0.00166206	-0.0037817	0	1.1777	0.0356407	1965.5	98684.6
Female	Severe	COL 25y prior, 3 FITs	79	COL	6.89993	6.89303	0.0183575	0.00199961	0	1.09408	0.0336689	3417.11	495.735	0.0145341	0.0170706	0.00145862	-0.00337922	0	1.07718	0.0330453	1997.67	117024
Female	Severe	COL 25y prior, 3 FITs	80	COL	6.5212	6.51488	0.0177844	0.00169313	0	1.09062	0.0356445	3362.6	516.141	0.0128549	0.0144939	0.00222709	-0.00318654	0	1.07506	0.0350504	2033.16	140277
Female	Severe	COL 25y prior, 3 FITs	81	COL	6.07697	6.07121	0.0172149	0.00149915	0	1.08777	0.0376202	3313.74	545.813	0.0104115	0.0121497	0.00328203	-0.00273085	0	1.07384	0.0370729	2076.99	170950
Female	Severe	COL 25y prior, 3 FITs	82	COL	5.79504	5.78967	0.0166198	0.00131574	0	1.08529	0.0397246	3277.34	566.068	0.00885712	0.00994608	0.00382828	-0.00247631	0	1.0725	0.0392017	2141.8	215342
Female	Severe	COL 25y prior, 3 FITs	83	COL	5.44632	5.44138	0.0157609	0.00117095	0	1.05192	0.0403997	3163.73	581.419	0.00731852	0.00797565	0.00426346	-0.0021536	0	1.04042	0.0399091	2211.72	277309
Female	Severe	COL 25y prior, 3 FITs	84	COL	5.13108	5.12658	0.0149065	0.000988995	0	1.05149	0.0427629	3122.98	609.174	0.0059542	0.00636128	0.00463115	-0.00188723	0	1.04122	0.0423087	2270.51	356926
Female	Severe	COL 25y prior, 3 FITs	85	COL	4.79483	4.79072	0.0140964	0.000836098	0	1.05114	0.0452649	3087.74	644.524	0.0049875	0.00498227	0.00500567	-0.00162505	0	1.04205	0.0448461	2330.02	467662
Female	Severe	COL 25y prior, 3 FITs	86	COL	4.49018	4.48641	0.0133537	0.000716059	0	1.05089	0.0478741	3057.63	681.531	0.00409388	0.00375904	0.00531306	-0.00139151	0	1.04285	0.0474875	2396.44	637515
Female	Severe	COL 25y prior, 3 FITs	87	COL	4.26029	4.25676	0.0126956	0.00062762	0	1.05071	0.0506349	3042.41	714.725	0.00323745	0.00270849	0.00546305	-0.00121762	0	1.04348	0.0502709	2462.86	909312
Female	Severe	COL 25y prior, 3 FITs	88	COL	4.02217	4.01887	0.0120758	0.000545673	0	1.05055	0.0535486	3034.26	755.002	0.00256715	0.0018163	0.00565247	-0.00103773	0	1.04413	0.0532118	2526.54	1.39104e+06
Female	Severe	COL 25y prior, 3 FITs	89	COL	3.68641	3.68339	0.0114505	0.000459039	0	1.0504	0.0566256	3018.59	819.515	0.00191434	0.00109337	0.00592577	-0.000843532	0	1.04487	0.0563245	2589.33	2.36822e+06
Female	Severe	COL 25y prior, 3 FITs	90	COL	3.50264	3.49978	0.0109341	0.000407945	0	1.05032	0.0598783	3020.5	863.052	0.00156488	0.000532728	0.00596011	-0.000730712	0	1.04534	0.0595941	2650.34	4.97503e+06
Female	Severe	COL 25y prior, 3 FITs	76	FIT	8.26359	8.25047	0.0263917	0.0061849	1	0.0938374	0.00299155	2156.99	261.438	0.00662604	0.00683042	0.00459434	-0.0011889	1	0.07204	0.0022454	202.393	29631.2
Female	Severe	COL 25y prior, 3 FITs	77	FIT	7.75322	7.74154	0.0248738	0.00547638	1	0.0909639	0.00303772	2000.87	258.459	0.00562645	0.00599948	0.00491198	-0.00112939	1	0.0710021	0.00233931	216.571	36098.2
Female	Severe	COL 25y prior, 3 FITs	78	FIT	7.24062	7.23029	0.0234361	0.00480061	1	0.0851965	0.00294496	1842.72	254.861	0.0050573	0.0052287	0.00528845	-0.00105896	1	0.0670488	0.00229721	230.28	44041.6
Female	Severe	COL 25y prior, 3 FITs	79	FIT	6.88996	6.88051	0.0224041	0.00436369	1	0.0771307	0.00272657	1726.75	250.963	0.00456492	0.00451565	0.00550529	-0.00101514	1	0.0602318	0.00210295	243.112	53837.7
Female	Severe	COL 25y prior, 3 FITs	80	FIT	6.51257	6.50403	0.0214186	0.00389274	1	0.0753255	0.00280399	1615.79	248.429	0.00423227	0.00387302	0.00586123	-0.000986939	1	0.0597682	0.00220985	255.48	65964
Female	Severe	COL 25y prior, 3 FITs	81	FIT	6.07	6.06253	0.0201064	0.00337744	1	0.0734328	0.00287614	1480.18	244.153	0.00344582	0.00328231	0.00617357	-0.000852565	1	0.0594999	0.00232876	266.787	81280.3
Female	Severe	COL 25y prior, 3 FITs	82	FIT	5.78916	5.78239	0.0190711	0.00300462	1	0.0719066	0.00297146	1383.03	239.18	0.0029834	0.0026982	0.00627952	-0.000787428	1	0.059115	0.00244854	275.827	102226
Female	Severe	COL 25y prior, 3 FITs	83	FIT	5.44147	5.43548	0.0177589	0.00262134	1	0.0646197	0.00278338	1255.47	230.978	0.00247163	0.00217137	0.00626146	-0.000703215	1	0.0531223	0.00229281	282.893	130283
Female	Severe	COL 25y prior, 3 FITs	84	FIT	5.1274	5.12215	0.0164659	0.00225213	1	0.0632665	0.00287789	1146.46	223.824	0.00227051	0.00177667	0.00619054	-0.000624098	1	0.0529912	0.00242367	286.852	161455
Female	Severe	COL 25y prior, 3 FITs	85	FIT	4.79169	4.78712	0.015223	0.00191253	1	0.0619838	0.00298155	1041.47	217.557	0.00184451	0.00143893	0.00613221	-0.000548613	1	0.052893	0.00256271	289.811	201407
Female	Severe	COL 25y prior, 3 FITs	86	FIT	4.4877	4.48371	0.0140951	0.00163062	1	0.0608161	0.00309332	948.574	211.56	0.001613	0.00109505	0.00605442	-0.000476948	1	0.0527755	0.00270674	294.121	268592
Female	Severe	COL 25y prior, 3 FITs	87	FIT	4.25842	4.25486	0.0131615	0.0014233	1	0.0598494	0.00322018	876.799	206.07	0.00136801	0.000778853	0.0059289	-0.000421937	1	0.0526168	0.00285613	298.02	382640
Female	Severe	COL 25y prior, 3 FITs	88	FIT	4.02058	4.01746	0.0122269	0.00120999	1	0.0588647	0.00334904	806.732	200.807	0.000980179	0.000497238	0.00580355	-0.000373413	1	0.0524414	0.00301226	301.097	605541
Female	Severe	COL 25y prior, 3 FITs	89	FIT	3.68517	3.6825	0.0112529	0.000989042	1	0.0578742	0.00348184	728.561	197.844	0.000672704	0.00024661	0.00572817	-0.000313528	1	0.0523494	0.00318073	303.621	1.23118e+06
Female	Severe	COL 25y prior, 3 FITs	90	FIT	3.50173	3.49934	0.0105594	0.000865724	1	0.0571553	0.00363868	679.774	194.258	0.000648293	2.7214e-05	0.00558535	-0.000272933	1	0.0521813	0.00335442	305.466	1.12246e+07
Female	Severe	COL 25y prior, 3 FITs	76	None	8.25696	8.24351	0.0217974	0.00737379	0	0.0217974	0.000746156	1955.12	237.171	0	0	0	0	0	0	0	0	0
Female	Severe	COL 25y prior, 3 FITs	77	None	7.7476	7.73571	0.0199618	0.00660576	0	0.0199618	0.000698409	1782.11	230.375	0	0	0	0	0	0	0	0	0
Female	Severe	COL 25y prior, 3 FITs	78	None	7.23556	7.22517	0.0181477	0.00585957	0	0.0181477	0.000647748	1610.25	222.867	0	0	0	0	0	0	0	0	0
Female	Severe	COL 25y prior, 3 FITs	79	None	6.88539	6.87599	0.0168988	0.00537883	0	0.0168988	0.000623619	1491.9	216.973	0	0	0	0	0	0	0	0	0
Female	Severe	COL 25y prior, 3 FITs	80	None	6.50834	6.49994	0.0155574	0.00487968	0	0.0155574	0.000594132	1364.87	209.982	0	0	0	0	0	0	0	0	0
Female	Severe	COL 25y prior, 3 FITs	81	None	6.06656	6.05933	0.0139329	0.00423	0	0.0139329	0.000547377	1208.67	199.473	0	0	0	0	0	0	0	0	0
Female	Severe	COL 25y prior, 3 FITs	82	None	5.78618	5.77973	0.0127916	0.00379205	0	0.0127916	0.000522915	1100.54	190.413	0	0	0	0	0	0	0	0	0
Female	Severe	COL 25y prior, 3 FITs	83	None	5.439	5.43337	0.0114974	0.00332456	0	0.0114974	0.000490571	977.565	179.919	0	0	0	0	0	0	0	0	0
Female	Severe	COL 25y prior, 3 FITs	84	None	5.12513	5.1203	0.0102753	0.00287623	0	0.0102753	0.000454221	862.032	168.356	0	0	0	0	0	0	0	0	0
Female	Severe	COL 25y prior, 3 FITs	85	None	4.78984	4.78573	0.00909076	0.00246114	0	0.00909076	0.000418843	750.202	156.758	0	0	0	0	0	0	0	0	0
Female	Severe	COL 25y prior, 3 FITs	86	None	4.48609	4.48258	0.00804069	0.00210757	0	0.00804069	0.000386576	653.121	145.702	0	0	0	0	0	0	0	0	0
Female	Severe	COL 25y prior, 3 FITs	87	None	4.25705	4.254	0.00723258	0.00184524	0	0.00723258	0.000364051	579.418	136.205	0	0	0	0	0	0	0	0	0
Female	Severe	COL 25y prior, 3 FITs	88	None	4.0196	4.017	0.00642333	0.0015834	0	0.00642333	0.000336776	505.097	125.74	0	0	0	0	0	0	0	0	0
Female	Severe	COL 25y prior, 3 FITs	89	None	3.68449	3.68237	0.00552473	0.00130257	0	0.00552473	0.000301108	423.612	115.038	0	0	0	0	0	0	0	0	0
Female	Severe	COL 25y prior, 3 FITs	90	None	3.50108	3.49923	0.00497402	0.00113866	0	0.00497402	0.000284263	375.351	107.267	0	0	0	0	0	0	0	0	0
Female	Severe	COL 25y prior, 3 recent FITs	76	COL	8.28123	8.27381	0.0168282	0.00247697	0	1.22677	0.033363	3572.77	431.817	0.0198079	0.0239921	-0.00287454	-0.00410767	0	1.20707	0.0326726	1880.71	78388.5
Female	Severe	COL 25y prior, 3 recent FITs	77	COL	7.76863	7.76199	0.0157606	0.00209466	0	1.21792	0.0350762	3489.18	449.522	0.0169002	0.0207796	-0.00214889	-0.00375701	0	1.20001	0.034435	1889.62	90936.7
Female	Severe	COL 25y prior, 3 recent FITs	78	COL	7.25343	7.24751	0.0147163	0.00176904	0	1.19464	0.0361972	3383.65	466.87	0.0142846	0.0178688	-0.00139558	-0.00336706	0	1.17853	0.0356087	1906.54	106697
Female	Severe	COL 25y prior, 3 recent FITs	79	COL	6.90128	6.89586	0.0130964	0.00169327	0	1.09319	0.0335912	3144.22	455.958	0.0123063	0.0152308	-0.00177012	-0.00297027	0	1.07833	0.0330297	1931.47	126813
Female	Severe	COL 25y prior, 3 recent FITs	80	COL	6.52277	6.51791	0.012354	0.00138711	0	1.08984	0.0355668	3087.54	473.701	0.0111319	0.0129346	-0.00117264	-0.00278229	0	1.07631	0.035038	1960.37	151560
Female	Severe	COL 25y prior, 3 recent FITs	81	COL	6.07842	6.07408	0.0116123	0.00117108	0	1.08702	0.0375411	3036.1	499.845	0.00901359	0.0108872	-0.000323849	-0.00238116	0	1.07508	0.037061	1998.83	183595
Female	Severe	COL 25y prior, 3 recent FITs	82	COL	5.79656	5.79256	0.0109786	0.00100433	0	1.08454	0.0396391	3003.16	518.452	0.00768304	0.00888788	0.000147853	-0.00214054	0	1.07371	0.0391857	2060.67	231852
Female	Severe	COL 25y prior, 3 recent FITs	83	COL	5.44735	5.44369	0.0103086	0.000880784	0	1.05191	0.0403463	2906.17	533.861	0.0061641	0.00707804	0.00065903	-0.00185091	0	1.04226	0.0399248	2129.24	300824
Female	Severe	COL 25y prior, 3 recent FITs	84	COL	5.132	5.12866	0.00966082	0.00072549	0	1.05148	0.0427046	2880.73	561.692	0.00474855	0.00558773	0.00110863	-0.00161501	0	1.04293	0.0423182	2188.62	391684
Female	Severe	COL 25y prior, 3 recent FITs	85	COL	4.79566	4.7926	0.00908626	0.000601113	0	1.05114	0.0452052	2862.06	597.184	0.00420001	0.00432258	0.00157412	-0.00139064	0	1.04363	0.0448518	2249.49	520404
Female	Severe	COL 25y prior, 3 recent FITs	86	COL	4.4908	4.48797	0.00859267	0.000508915	0	1.05089	0.0478098	2849.93	635.015	0.00332038	0.00324612	0.00198788	-0.00119168	0	1.04429	0.047486	2316.57	713642
Female	Severe	COL 25y prior, 3 recent FITs	87	COL	4.26088	4.25822	0.0081585	0.00044016	0	1.05072	0.0505667	2848.73	668.996	0.00271129	0.00233653	0.0022428	-0.00104451	0	1.0448	0.0502633	2383.82	1.02024e+06
Female	Severe	COL 25y prior, 3 recent FITs	88	COL	4.02257	4.02006	0.00773199	0.000375402	0	1.05057	0.0534773	2851.66	709.358	0.0020012	0.00156796	0.0025101	-0.000884895	0	1.04534	0.0531987	2448.62	1.56166e+06
Female	Severe	COL 25y prior, 3 recent FITs	89	COL	3.68681	3.68448	0.00731532	0.000313189	0	1.05042	0.0565519	2852.13	774.092	0.00159712	0.000958316	0.00286376	-0.000714531	0	1.04597	0.0563052	2512.73	2.62203e+06
Female	Severe	COL 25y prior, 3 recent FITs	90	COL	3.50301	3.50079	0.00699251	0.000274094	0	1.05034	0.0597998	2865.34	818.485	0.00126549	0.000496001	0.00299537	-0.000622154	0	1.04635	0.0595677	2575.29	5.19211e+06
Female	Severe	COL 25y prior, 3 recent FITs	76	FIT	8.26645	8.25507	0.022041	0.00564453	1	0.0902361	0.00289091	1878.05	227.502	0.00502779	0.00550259	0.00233821	-0.000940114	1	0.0705333	0.00220053	150.927	27428.4
Female	Severe	COL 25y prior, 3 recent FITs	77	FIT	7.75625	7.7462	0.0204992	0.00497139	1	0.0874979	0.00293715	1729.11	223.221	0.00452488	0.00482456	0.00258968	-0.000880278	1	0.0695885	0.00229596	160.386	33243.6
Female	Severe	COL 25y prior, 3 recent FITs	78	FIT	7.24298	7.23422	0.0189487	0.00430728	1	0.0817714	0.00284222	1572.28	217.339	0.00383778	0.00420289	0.00283681	-0.000828826	1	0.0656595	0.00225378	169.625	40359.2
Female	Severe	COL 25y prior, 3 recent FITs	79	FIT	6.89224	6.88433	0.0178023	0.00388141	1	0.0737281	0.00262061	1455.33	211.397	0.00326755	0.00362895	0.00293579	-0.000782136	1	0.0588616	0.00205907	178.451	49174.2
Female	Severe	COL 25y prior, 3 recent FITs	80	FIT	6.51486	6.50782	0.0166852	0.00341895	1	0.0718658	0.00269036	1343.79	206.489	0.00322031	0.00312051	0.0031586	-0.000750446	1	0.0583391	0.00216157	186.871	59884.7
Female	Severe	COL 25y prior, 3 recent FITs	81	FIT	6.07202	6.06598	0.0152779	0.00290273	1	0.069946	0.00275519	1210.4	199.539	0.00260789	0.00265565	0.00334178	-0.000649509	1	0.0580099	0.00227508	194.888	73386.3
Female	Severe	COL 25y prior, 3 recent FITs	82	FIT	5.79116	5.78578	0.0142153	0.00255125	1	0.0683873	0.00284283	1116.27	192.933	0.00228595	0.00216898	0.00338454	-0.000593622	1	0.0575566	0.00238943	202.315	93276.6
Female	Severe	COL 25y prior, 3 recent FITs	83	FIT	5.44305	5.43832	0.0130787	0.00221283	1	0.0614166	0.00266158	1006.31	185.04	0.00186283	0.00171415	0.00342916	-0.000518867	1	0.0517671	0.00224012	209.011	121933
Female	Severe	COL 25y prior, 3 recent FITs	84	FIT	5.12869	5.1246	0.011972	0.00187532	1	0.0601807	0.00275325	912.747	178.111	0.0014335	0.00134635	0.00341984	-0.000465184	1	0.0516286	0.00236681	214.184	159085
Female	Severe	COL 25y prior, 3 recent FITs	85	FIT	4.79268	4.78915	0.0109634	0.00158269	1	0.0590548	0.00285565	826.386	172.554	0.0012212	0.00103767	0.00345122	-0.000409063	1	0.0515426	0.00250222	219.112	211157
Female	Severe	COL 25y prior, 3 recent FITs	86	FIT	4.48858	4.48551	0.010069	0.00134142	1	0.0580499	0.00296684	751.719	167.588	0.00110645	0.000780429	0.00346419	-0.000359175	1	0.0514451	0.00264305	225.244	288615
Female	Severe	COL 25y prior, 3 recent FITs	87	FIT	4.25911	4.25638	0.00932976	0.00116499	1	0.0572198	0.00309199	694.347	163.131	0.000935757	0.00055624	0.00341406	-0.000319677	1	0.0513041	0.0027886	231.207	415661
Female	Severe	COL 25y prior, 3 recent FITs	88	FIT	4.02132	4.01894	0.00860779	0.000983971	1	0.0563996	0.00322194	638.97	158.99	0.000759552	0.000356894	0.0033859	-0.000276327	1	0.0511777	0.00294331	236.536	662763
Female	Severe	COL 25y prior, 3 recent FITs	89	FIT	3.68558	3.68356	0.00784017	0.000797346	1	0.0555415	0.00335516	576.772	156.58	0.000361477	0.000190252	0.00338861	-0.000230374	1	0.05109	0.00310847	241.54	1.26958e+06
Female	Severe	COL 25y prior, 3 recent FITs	90	FIT	3.50222	3.50042	0.00731617	0.000694154	1	0.0549445	0.00350986	539.804	154.212	0.000476103	5.00631e-05	0.00331903	-0.000202094	1	0.0509473	0.00327782	246.075	4.9153e+06
Female	Severe	COL 25y prior, 3 recent FITs	76	None	8.26142	8.24954	0.0197028	0.00658465	0	0.0197028	0.000690377	1729.42	209.638	0	0	0	0	0	0	0	0	0
Female	Severe	COL 25y prior, 3 recent FITs	77	None	7.75173	7.74131	0.0179095	0.00585167	0	0.0179095	0.000641189	1564.98	202.159	0	0	0	0	0	0	0	0	0
Female	Severe	COL 25y prior, 3 recent FITs	78	None	7.23915	7.23014	0.0161119	0.00513611	0	0.0161119	0.000588447	1399.16	193.518	0	0	0	0	0	0	0	0	0
Female	Severe	COL 25y prior, 3 recent FITs	79	None	6.88897	6.8809	0.0148665	0.00466355	0	0.0148665	0.000561544	1283.98	186.601	0	0	0	0	0	0	0	0	0
Female	Severe	COL 25y prior, 3 recent FITs	80	None	6.51164	6.50451	0.0135266	0.0041694	0	0.0135266	0.000528789	1160.44	178.405	0	0	0	0	0	0	0	0	0
Female	Severe	COL 25y prior, 3 recent FITs	81	None	6.06941	6.06338	0.0119361	0.00355224	0	0.0119361	0.000480113	1011.54	166.828	0	0	0	0	0	0	0	0	0
Female	Severe	COL 25y prior, 3 recent FITs	82	None	5.78887	5.78356	0.0108307	0.00314487	0	0.0108307	0.000453399	909.311	157.223	0	0	0	0	0	0	0	0	0
Female	Severe	COL 25y prior, 3 recent FITs	83	None	5.44119	5.43659	0.00964958	0.0027317	0	0.00964958	0.000421459	801.075	147.349	0	0	0	0	0	0	0	0	0
Female	Severe	COL 25y prior, 3 recent FITs	84	None	5.12726	5.12334	0.00855219	0.0023405	0	0.00855219	0.000386446	700.642	136.755	0	0	0	0	0	0	0	0	0
Female	Severe	COL 25y prior, 3 recent FITs	85	None	4.79146	4.78815	0.00751214	0.00199176	0	0.00751214	0.00035343	606.062	126.575	0	0	0	0	0	0	0	0	0
Female	Severe	COL 25y prior, 3 recent FITs	86	None	4.48748	4.48467	0.0066048	0.00170059	0	0.0066048	0.000323796	524.941	117.052	0	0	0	0	0	0	0	0	0
Female	Severe	COL 25y prior, 3 recent FITs	87	None	4.25817	4.25574	0.0059157	0.00148467	0	0.0059157	0.000303385	463.739	108.968	0	0	0	0	0	0	0	0	0
Female	Severe	COL 25y prior, 3 recent FITs	88	None	4.02056	4.01851	0.00522189	0.0012603	0	0.00522189	0.000278633	401.66	99.9524	0	0	0	0	0	0	0	0	0
Female	Severe	COL 25y prior, 3 recent FITs	89	None	3.68521	3.68355	0.00445156	0.00102772	0	0.00445156	0.000246686	333.922	90.6522	0	0	0	0	0	0	0	0	0
Female	Severe	COL 25y prior, 3 recent FITs	90	None	3.50174	3.5003	0.00399713	0.000896248	0	0.00399713	0.000232038	294.866	84.2403	0	0	0	0	0	0	0	0	0
Female	Severe	COL 25y prior, 2 FITs	76	COL	8.27761	8.26741	0.0246951	0.00305399	0	1.23798	0.0339946	4045.47	489.328	0.0244406	0.0287795	0.0012326	-0.00498766	0	1.21451	0.0332004	1951.91	67823
Female	Severe	COL 25y prior, 2 FITs	77	COL	7.76539	7.75606	0.023741	0.0026575	0	1.22848	0.0357135	3957.79	510.283	0.0211937	0.0249399	0.00216761	-0.00458316	0	1.20691	0.0349667	1974.41	79166.9
Female	Severe	COL 25y prior, 2 FITs	78	COL	7.25075	7.24222	0.0229066	0.00231645	0	1.20186	0.0367093	3847.21	531.219	0.0182094	0.0214492	0.00321062	-0.00414072	0	1.18216	0.0360132	2003.9	93425.3
Female	Severe	COL 25y prior, 2 FITs	79	COL	6.89822	6.89023	0.021457	0.00223264	0	1.09912	0.03406	3608.48	523.709	0.0155161	0.0182861	0.00304764	-0.00372388	0	1.08071	0.033387	2040.05	111563
Female	Severe	COL 25y prior, 2 FITs	80	COL	6.51996	6.51258	0.0209416	0.0019163	0	1.09524	0.0360328	3552.48	545.48	0.0140946	0.0155019	0.00391532	-0.00351999	0	1.07822	0.0353883	2079.26	134129
Female	Severe	COL 25y prior, 2 FITs	81	COL	6.07577	6.069	0.0204004	0.00173166	0	1.09217	0.038021	3501.53	576.953	0.0113957	0.0130293	0.00507186	-0.00301022	0	1.07684	0.0374238	2126.48	163208
Female	Severe	COL 25y prior, 2 FITs	82	COL	5.79398	5.78762	0.019865	0.00153939	0	1.08942	0.0401345	3464.11	598.538	0.0100133	0.0107418	0.00569999	-0.00274776	0	1.07525	0.0395602	2193.91	204241
Female	Severe	COL 25y prior, 2 FITs	83	COL	5.4452	5.43931	0.0190532	0.00139091	0	1.05195	0.0406251	3340.04	614.057	0.00812412	0.00869319	0.00622805	-0.00240351	0	1.03913	0.0400824	2266.25	260692
Female	Severe	COL 25y prior, 2 FITs	84	COL	5.13028	5.12486	0.0182301	0.00120144	0	1.05152	0.0430006	3297.73	643.477	0.00678601	0.00695199	0.00668464	-0.00210265	0	1.03998	0.042494	2327.81	334841
Female	Severe	COL 25y prior, 2 FITs	85	COL	4.79411	4.78912	0.0174608	0.00103319	0	1.05116	0.0455141	3259.68	680.642	0.00573539	0.00545068	0.0071575	-0.00182878	0	1.04085	0.0450428	2390.15	438506
Female	Severe	COL 25y prior, 2 FITs	86	COL	4.48962	4.48501	0.0167476	0.000898092	0	1.0509	0.0481373	3225.89	719.261	0.00461794	0.00413317	0.00755124	-0.00158062	0	1.0417	0.0476985	2459.63	595096
Female	Severe	COL 25y prior, 2 FITs	87	COL	4.25978	4.25545	0.0160775	0.000801179	0	1.05071	0.0509133	3205.71	753.318	0.00389633	0.00299392	0.00773808	-0.00139139	0	1.04238	0.0504965	2528.82	844653
Female	Severe	COL 25y prior, 2 FITs	88	COL	4.02165	4.0176	0.0154056	0.000705645	0	1.05055	0.0538435	3192.54	794.639	0.00303754	0.00201427	0.00793514	-0.00119208	0	1.04308	0.0534544	2594.7	1.28816e+06
Female	Severe	COL 25y prior, 2 FITs	89	COL	3.68606	3.68234	0.0147374	0.000600963	0	1.05039	0.0569385	3169.7	860.782	0.00225717	0.00120921	0.00824856	-0.000976352	0	1.0439	0.0565868	2659.29	2.19921e+06
Female	Severe	COL 25y prior, 2 FITs	90	COL	3.50234	3.49883	0.0141557	0.000540395	0	1.05031	0.0602081	3165.33	904.682	0.00188297	0.00056948	0.00827827	-0.000849497	0	1.04443	0.0598739	2721.65	4.77919e+06
Female	Severe	COL 25y prior, 2 FITs	76	FIT	8.26045	8.24592	0.0293496	0.00666019	1	0.0998854	0.00320604	2373.14	287.796	0.00727777	0.00748797	0.00588709	-0.00138146	1	0.0764229	0.00241191	244.279	32622.9
Female	Severe	COL 25y prior, 2 FITs	77	FIT	7.7508	7.73776	0.0278389	0.00593529	1	0.0969052	0.00325978	2213.2	286.026	0.00660341	0.00666261	0.0062656	-0.00130538	1	0.0753318	0.00251304	261.889	39307.2
Female	Severe	COL 25y prior, 2 FITs	78	FIT	7.23871	7.22712	0.0263856	0.00523095	1	0.0903686	0.00314421	2046.96	283.233	0.00616149	0.00586115	0.00668968	-0.00122623	1	0.0706727	0.00244816	278.589	47531.4
Female	Severe	COL 25y prior, 2 FITs	79	FIT	6.888	6.87732	0.0253908	0.004783	1	0.0819732	0.00292008	1930.22	280.664	0.00530109	0.00509319	0.00698147	-0.00117352	1	0.0635638	0.00224716	294.021	57728.2
Female	Severe	COL 25y prior, 2 FITs	80	FIT	6.51072	6.50101	0.0243987	0.00428453	1	0.0800167	0.0030008	1813.15	278.902	0.00486162	0.00435311	0.00737237	-0.00115176	1	0.0629904	0.00235637	308.48	70864.2
Female	Severe	COL 25y prior, 2 FITs	81	FIT	6.0683	6.05973	0.0230856	0.00375747	1	0.07793	0.0030753	1672.13	275.94	0.00392568	0.00365566	0.00775708	-0.000984415	1	0.0626014	0.0024782	321.547	87958.9
Female	Severe	COL 25y prior, 2 FITs	82	FIT	5.78763	5.77981	0.0220657	0.00336808	1	0.0763177	0.00317822	1571.02	271.813	0.00365982	0.00303248	0.00790067	-0.000919072	1	0.0621527	0.00260389	332.278	109573
Female	Severe	COL 25y prior, 2 FITs	83	FIT	5.44027	5.43327	0.0207695	0.00296457	1	0.0680932	0.00295383	1437.77	264.623	0.00319623	0.00244604	0.00794434	-0.000829852	1	0.0552681	0.00241117	340.998	139408
Female	Severe	COL 25y prior, 2 FITs	84	FIT	5.12599	5.11978	0.0194809	0.00257427	1	0.0667122	0.00305668	1324.82	258.766	0.00249268	0.00191413	0.00793552	-0.00072982	1	0.0551668	0.00255009	346.813	181185
Female	Severe	COL 25y prior, 2 FITs	85	FIT	4.79062	4.78514	0.0182477	0.00221637	1	0.0653859	0.00316832	1215.53	254.022	0.00224139	0.00143823	0.00794441	-0.0006456	1	0.0550826	0.00269709	351.445	244360
Female	Severe	COL 25y prior, 2 FITs	86	FIT	4.48656	4.48172	0.017086	0.00190847	1	0.0641967	0.0032891	1114.47	248.669	0.00155556	0.00102722	0.00788966	-0.000570241	1	0.0550003	0.00285026	356.954	347493
Female	Severe	COL 25y prior, 2 FITs	87	FIT	4.25748	4.25312	0.0161266	0.00168046	1	0.0631616	0.00342329	1037.01	243.823	0.00159331	0.000691109	0.00778725	-0.000512113	1	0.0548222	0.00300656	361.665	523311
Female	Severe	COL 25y prior, 2 FITs	88	FIT	4.01986	4.01599	0.0151323	0.00144976	1	0.0621369	0.00356253	961.213	239.347	0.00125222	0.00042073	0.00766182	-0.000447959	1	0.0546664	0.00317338	365.09	867752
Female	Severe	COL 25y prior, 2 FITs	89	FIT	3.68459	3.68124	0.0141003	0.00120263	1	0.0610568	0.00370315	873.845	237.378	0.000782435	0.000215897	0.00761142	-0.00037469	1	0.0545679	0.00335146	367.547	1.70242e+06
Female	Severe	COL 25y prior, 2 FITs	90	FIT	3.5013	3.49827	0.0133199	0.0010564	1	0.0602745	0.00386842	816.734	233.468	0.000834452	7.5728e-05	0.0074425	-0.000333487	1	0.0543971	0.00353425	368.934	4.87183e+06
Female	Severe	COL 25y prior, 2 FITs	76	None	8.25317	8.23846	0.0234625	0.00804165	0	0.0234625	0.000794131	2129.71	258.508	0	0	0	0	0	0	0	0	0
Female	Severe	COL 25y prior, 2 FITs	77	None	7.74419	7.73114	0.0215733	0.00724067	0	0.0215733	0.00074674	1948.42	252.022	0	0	0	0	0	0	0	0	0
Female	Severe	COL 25y prior, 2 FITs	78	None	7.23254	7.22109	0.019696	0.00645717	0	0.019696	0.000696046	1767	244.7	0	0	0	0	0	0	0	0	0
Female	Severe	COL 25y prior, 2 FITs	79	None	6.8827	6.8723	0.0184094	0.00595652	0	0.0184094	0.000672921	1643.37	239.129	0	0	0	0	0	0	0	0	0
Female	Severe	COL 25y prior, 2 FITs	80	None	6.50586	6.49653	0.0170263	0.00543628	0	0.0170263	0.000644426	1509.73	232.391	0	0	0	0	0	0	0	0	0
Female	Severe	COL 25y prior, 2 FITs	81	None	6.06438	6.0563	0.0153286	0.00474188	0	0.0153286	0.000597108	1344.54	222.007	0	0	0	0	0	0	0	0	0
Female	Severe	COL 25y prior, 2 FITs	82	None	5.78397	5.77671	0.014165	0.00428715	0	0.014165	0.000574338	1232.37	213.335	0	0	0	0	0	0	0	0	0
Female	Severe	COL 25y prior, 2 FITs	83	None	5.43707	5.43068	0.0128251	0.00379442	0	0.0128251	0.000542666	1103.93	203.277	0	0	0	0	0	0	0	0	0
Female	Severe	COL 25y prior, 2 FITs	84	None	5.12349	5.11797	0.0115454	0.00330409	0	0.0115454	0.000506586	979.85	191.453	0	0	0	0	0	0	0	0	0
Female	Severe	COL 25y prior, 2 FITs	85	None	4.78838	4.78363	0.0103033	0.00286197	0	0.0103033	0.000471222	860.585	179.902	0	0	0	0	0	0	0	0	0
Female	Severe	COL 25y prior, 2 FITs	86	None	4.485	4.48091	0.00919638	0.00247871	0	0.00919638	0.000438845	756.846	168.904	0	0	0	0	0	0	0	0	0
Female	Severe	COL 25y prior, 2 FITs	87	None	4.25588	4.25229	0.00833939	0.00219257	0	0.00833939	0.00041673	677.29	159.277	0	0	0	0	0	0	0	0	0
Female	Severe	COL 25y prior, 2 FITs	88	None	4.01861	4.01552	0.00747046	0.00189772	0	0.00747046	0.000389142	595.286	148.246	0	0	0	0	0	0	0	0	0
Female	Severe	COL 25y prior, 2 FITs	89	None	3.68381	3.68126	0.00648887	0.00157732	0	0.00648887	0.000351693	504.113	136.94	0	0	0	0	0	0	0	0	0
Female	Severe	COL 25y prior, 2 FITs	90	None	3.50046	3.49823	0.00587741	0.00138989	0	0.00587741	0.000334172	449.251	128.422	0	0	0	0	0	0	0	0	0
Female	Severe	COL 25y prior, 2 recent FITs	76	COL	8.28009	8.27174	0.0191817	0.00266957	0	1.23627	0.0338924	3735.98	451.656	0.0215929	0.0260694	-0.00192563	-0.00448217	0	1.21516	0.0331602	1899.9	72878.6
Female	Severe	COL 25y prior, 2 recent FITs	77	COL	7.76773	7.76018	0.0181529	0.0022877	0	1.2269	0.0356117	3651.15	470.498	0.0187824	0.0225954	-0.0011228	-0.00410805	0	1.20763	0.0349284	1912.15	84625.9
Female	Severe	COL 25y prior, 2 recent FITs	78	COL	7.25273	7.24595	0.0171235	0.00195147	0	1.20072	0.0366232	3538.06	488.281	0.0161452	0.0194258	-0.0002948	-0.00368355	0	1.1833	0.0359929	1932.4	99476
Female	Severe	COL 25y prior, 2 recent FITs	79	COL	6.90033	6.89407	0.0154865	0.00187151	0	1.09824	0.0339834	3295.21	477.978	0.0137042	0.0165473	-0.000645965	-0.00327794	0	1.08211	0.0333796	1960.55	118481
Female	Severe	COL 25y prior, 2 recent FITs	80	COL	6.52156	6.51588	0.014786	0.00155953	0	1.09443	0.0359579	3237.1	496.802	0.0120809	0.0139923	3.42015e-05	-0.00307003	0	1.07968	0.0353861	1992.65	142411
Female	Severe	COL 25y prior, 2 recent FITs	81	COL	6.07746	6.07233	0.0140856	0.0013491	0	1.09135	0.0379384	3184.3	524.396	0.0098803	0.0117183	0.000988851	-0.00263529	0	1.07825	0.0374158	2034.13	173586
Female	Severe	COL 25y prior, 2 recent FITs	82	COL	5.7955	5.79074	0.0134933	0.00117226	0	1.08864	0.0400499	3150.57	544.07	0.00857643	0.00965547	0.00153422	-0.00238545	0	1.07669	0.0395533	2098.27	217314
Female	Severe	COL 25y prior, 2 recent FITs	83	COL	5.44682	5.44241	0.0128407	0.00105178	0	1.05195	0.0405755	3043.47	559.214	0.00701223	0.00781275	0.00210602	-0.0020667	0	1.04122	0.0401104	2168.88	277608
Female	Severe	COL 25y prior, 2 recent FITs	84	COL	5.13148	5.12743	0.0122233	0.000888164	0	1.05152	0.0429461	3016.64	588.334	0.00575618	0.00620582	0.00263324	-0.001811	0	1.04193	0.042516	2230.25	359380
Female	Severe	COL 25y prior, 2 recent FITs	85	COL	4.79514	4.79141	0.0116437	0.00074936	0	1.05116	0.0454568	2993.96	624.86	0.00473284	0.00481725	0.0031609	-0.00156802	0	1.04268	0.0450606	2293.14	476026
Female	Severe	COL 25y prior, 2 recent FITs	86	COL	4.49038	4.48691	0.0111234	0.000641462	0	1.05091	0.0480786	2976.72	663.421	0.00369992	0.00362355	0.00360145	-0.00135487	0	1.04339	0.0477123	2362.69	652036
Female	Severe	COL 25y prior, 2 recent FITs	87	COL	4.26059	4.25733	0.0106629	0.000566047	0	1.05073	0.0508481	2971.72	698.025	0.00327093	0.00260561	0.00388127	-0.00119029	0	1.04395	0.0505026	2432.27	933475
Female	Severe	COL 25y prior, 2 recent FITs	88	COL	4.02233	4.01926	0.0102159	0.000492871	0	1.05057	0.0537762	2971.72	739.37	0.00243585	0.00174741	0.0041742	-0.00101751	0	1.04453	0.0534558	2499.02	1.43013e+06
Female	Severe	COL 25y prior, 2 recent FITs	89	COL	3.68648	3.68363	0.00976125	0.000413815	0	1.05042	0.0568679	2965.73	805.111	0.00180003	0.00106248	0.00456656	-0.000831958	0	1.04523	0.0565816	2564.87	2.41405e+06
Female	Severe	COL 25y prior, 2 recent FITs	90	COL	3.50289	3.50017	0.00938876	0.000371879	0	1.05034	0.0601344	2974.87	849.922	0.00153941	0.000542015	0.00469897	-0.000722349	0	1.04565	0.0598635	2628.89	4.85021e+06
Female	Severe	COL 25y prior, 2 recent FITs	76	FIT	8.26411	8.25157	0.0244109	0.00606015	1	0.0959962	0.00309989	2057.04	249.29	0.00561455	0.0059742	0.00330352	-0.00109159	1	0.0748888	0.00236777	185.177	30996.1
Female	Severe	COL 25y prior, 2 recent FITs	77	FIT	7.75399	7.74284	0.0228475	0.00536731	1	0.0929957	0.00314713	1902.78	245.747	0.0050414	0.00531088	0.00357176	-0.00102844	1	0.07372	0.00246381	196.6	37018.3
Female	Severe	COL 25y prior, 2 recent FITs	78	FIT	7.24131	7.23153	0.0213012	0.00467462	1	0.0865597	0.00303061	1739.62	240.56	0.00472491	0.00468566	0.00388287	-0.000960397	1	0.0691414	0.00240031	207.782	44344.2
Female	Severe	COL 25y prior, 2 recent FITs	79	FIT	6.89043	6.88154	0.0201357	0.00423732	1	0.0782148	0.00280539	1618.8	235.238	0.00380111	0.00409377	0.00400321	-0.000912131	1	0.0620824	0.00220154	218.469	53366.2
Female	Severe	COL 25y prior, 2 recent FITs	80	FIT	6.51335	6.50537	0.0190357	0.00375332	1	0.0761561	0.00287601	1503.82	231.166	0.00387574	0.00354095	0.00428391	-0.000876235	1	0.0614043	0.00230422	228.736	64597.4
Female	Severe	COL 25y prior, 2 recent FITs	81	FIT	6.07065	6.06373	0.0176303	0.00323038	1	0.0741297	0.00294635	1365.55	225.2	0.00306647	0.00301485	0.00453358	-0.000754008	1	0.0610329	0.00242374	238.459	79094.9
Female	Severe	COL 25y prior, 2 recent FITs	82	FIT	5.78977	5.78354	0.0165848	0.00286019	1	0.072521	0.00304176	1269.51	219.504	0.00284583	0.00250499	0.00462568	-0.00069752	1	0.0605619	0.00254521	247.249	98702.3
Female	Severe	COL 25y prior, 2 recent FITs	83	FIT	5.44208	5.43655	0.0154195	0.00250059	1	0.0645176	0.0028197	1151.64	211.832	0.00227411	0.00197249	0.00468482	-0.000617888	1	0.0537829	0.00235459	255.126	129342
Female	Severe	COL 25y prior, 2 recent FITs	84	FIT	5.1276	5.12275	0.0143308	0.00214718	1	0.0632612	0.00291912	1054.91	205.926	0.00186863	0.00148055	0.00474072	-0.000551986	1	0.0536711	0.00248899	261.361	176529
Female	Severe	COL 25y prior, 2 recent FITs	85	FIT	4.79187	4.78763	0.0132791	0.00182668	1	0.0620728	0.00302841	962.33	201.003	0.0014655	0.00109223	0.00479634	-0.000490696	1	0.05359	0.00263218	267.183	244622
Female	Severe	COL 25y prior, 2 recent FITs	86	FIT	4.48782	4.4841	0.0123273	0.00156714	1	0.0610242	0.00314698	880.432	196.345	0.00114625	0.000765218	0.00480529	-0.000429197	1	0.0535022	0.00278068	274.062	358149
Female	Severe	COL 25y prior, 2 recent FITs	87	FIT	4.25844	4.2551	0.0115578	0.00136903	1	0.0601299	0.00327979	818.37	192.327	0.00111695	0.000493814	0.00477614	-0.000387303	1	0.0533483	0.00293427	280.506	568040
Female	Severe	COL 25y prior, 2 recent FITs	88	FIT	4.02075	4.01779	0.0107942	0.00117369	1	0.0592765	0.00341845	757.594	188.56	0.000851302	0.000279484	0.00475249	-0.000336693	1	0.0532348	0.00309804	285.979	1.02324e+06
Female	Severe	COL 25y prior, 2 recent FITs	89	FIT	3.68527	3.68274	0.00995663	0.000963619	1	0.0583143	0.00355604	687.48	186.676	0.00059248	0.000117375	0.00476194	-0.000282153	1	0.0531196	0.0032697	290.838	2.47786e+06
Female	Severe	COL 25y prior, 2 recent FITs	90	FIT	3.50182	3.49954	0.00937898	0.000846226	1	0.0576849	0.00372092	644.813	184.257	0.000477268	negative	0.00468918	-0.000248002	1	0.0529951	0.00345001	294.928	negative
Female	Severe	COL 25y prior, 2 recent FITs	76	None	8.25849	8.24559	0.0211073	0.00715174	0	0.0211073	0.000732116	1873.33	227.192	0	0	0	0	0	0	0	0	0
Female	Severe	COL 25y prior, 2 recent FITs	77	None	7.74895	7.73756	0.0192757	0.00639575	0	0.0192757	0.000683319	1703.78	220.196	0	0	0	0	0	0	0	0	0
Female	Severe	COL 25y prior, 2 recent FITs	78	None	7.23659	7.22672	0.0174183	0.00563501	0	0.0174183	0.000630303	1527.68	211.394	0	0	0	0	0	0	0	0	0
Female	Severe	COL 25y prior, 2 recent FITs	79	None	6.88663	6.87773	0.0161325	0.00514945	0	0.0161325	0.00060385	1408.46	204.785	0	0	0	0	0	0	0	0	0
Female	Severe	COL 25y prior, 2 recent FITs	80	None	6.50948	6.50159	0.0147518	0.00462956	0	0.0147518	0.000571789	1278.91	196.707	0	0	0	0	0	0	0	0	0
Female	Severe	COL 25y prior, 2 recent FITs	81	None	6.06758	6.06085	0.0130968	0.00398439	0	0.0130968	0.000522602	1122.4	185.189	0	0	0	0	0	0	0	0	0
Female	Severe	COL 25y prior, 2 recent FITs	82	None	5.78692	5.78095	0.0119591	0.00355771	0	0.0119591	0.000496554	1016.31	175.804	0	0	0	0	0	0	0	0	0
Female	Severe	COL 25y prior, 2 recent FITs	83	None	5.43981	5.43459	0.0107347	0.00311848	0	0.0107347	0.000465111	902.441	166.055	0	0	0	0	0	0	0	0	0
Female	Severe	COL 25y prior, 2 recent FITs	84	None	5.12573	5.12125	0.00959008	0.00269917	0	0.00959008	0.000430135	795.602	155.353	0	0	0	0	0	0	0	0	0
Female	Severe	COL 25y prior, 2 recent FITs	85	None	4.79041	4.78659	0.00848276	0.00231738	0	0.00848276	0.000396235	692.749	144.727	0	0	0	0	0	0	0	0	0
Female	Severe	COL 25y prior, 2 recent FITs	86	None	4.48668	4.48341	0.00752199	0.00199633	0	0.00752199	0.000366308	605.206	134.988	0	0	0	0	0	0	0	0	0
Female	Severe	COL 25y prior, 2 recent FITs	87	None	4.25732	4.25447	0.00678163	0.00175634	0	0.00678163	0.000345517	538.287	126.523	0	0	0	0	0	0	0	0	0
Female	Severe	COL 25y prior, 2 recent FITs	88	None	4.01989	4.01746	0.00604172	0.00151038	0	0.00604172	0.000320418	471.074	117.257	0	0	0	0	0	0	0	0	0
Female	Severe	COL 25y prior, 2 recent FITs	89	None	3.68468	3.68269	0.00519469	0.00124577	0	0.00519469	0.000286334	395.206	107.315	0	0	0	0	0	0	0	0	0
Female	Severe	COL 25y prior, 2 recent FITs	90	None	3.50135	3.49961	0.00468979	0.00109423	0	0.00468979	0.000270906	351.03	100.306	0	0	0	0	0	0	0	0	0
Female	Severe	COL 25y prior, 1 FIT	76	COL	8.27522	8.26307	0.0289764	0.00344825	0	1.24825	0.0345619	4342.47	525.527	0.0269095	0.0307342	0.00355214	-0.00543967	0	1.22283	0.0337122	2037.22	66285.1
Female	Severe	COL 25y prior, 1 FIT	77	COL	7.7632	7.75197	0.0281185	0.00304093	0	1.23818	0.0362845	4254.3	548.802	0.0231954	0.0267005	0.00462002	-0.00502202	0	1.21468	0.035481	2063.99	77301.7
Female	Severe	COL 25y prior, 1 FIT	78	COL	7.2486	7.23824	0.0273263	0.00268521	0	1.20839	0.0371615	4135.43	571.331	0.0200127	0.0229973	0.00575465	-0.00455107	0	1.18681	0.0364077	2097.74	91217.1
Female	Severe	COL 25y prior, 1 FIT	79	COL	6.89652	6.88675	0.0259394	0.00259722	0	1.10476	0.0344863	3895.14	565.6	0.0177722	0.0196117	0.00569404	-0.00412084	0	1.08452	0.0337542	2138.04	109019
Female	Severe	COL 25y prior, 1 FIT	80	COL	6.51831	6.50919	0.0254698	0.00227002	0	1.10036	0.0364538	3835.78	589.287	0.0158495	0.0165985	0.00665725	-0.00390008	0	1.08155	0.0357489	2181.46	131425
Female	Severe	COL 25y prior, 1 FIT	81	COL	6.07408	6.06567	0.0249948	0.00209271	0	1.09699	0.0384508	3780.85	623.321	0.0125584	0.0138844	0.0079449	-0.00333262	0	1.07994	0.0377929	2232.73	160809
Female	Severe	COL 25y prior, 1 FIT	82	COL	5.79255	5.78458	0.0245082	0.00189166	0	1.09399	0.0405745	3742.84	647.037	0.0110015	0.0113178	0.00866481	-0.00305624	0	1.07814	0.0399379	2303.33	203514
Female	Severe	COL 25y prior, 1 FIT	83	COL	5.44388	5.43644	0.0237479	0.00173477	0	1.05198	0.0408608	3605.88	663.28	0.00924059	0.00900766	0.00931746	-0.00267086	0	1.03755	0.0402556	2378.56	264059
Female	Severe	COL 25y prior, 1 FIT	84	COL	5.12889	5.12196	0.0230129	0.00152749	0	1.05153	0.0432462	3562.2	695.477	0.00763121	0.00707904	0.00990346	-0.00236347	0	1.03842	0.0426757	2442.93	345093
Female	Severe	COL 25y prior, 1 FIT	85	COL	4.79267	4.78623	0.0223174	0.00134474	0	1.05116	0.0457738	3520.9	735.631	0.00608806	0.00543255	0.0105147	-0.00206219	0	1.03935	0.0452384	2508.19	461696
Female	Severe	COL 25y prior, 1 FIT	86	COL	4.48847	4.48247	0.0216514	0.00119195	0	1.05088	0.0484101	3481.53	776.7	0.00507973	0.00400355	0.0110047	-0.00179811	0	1.04024	0.0479059	2581.4	644777
Female	Severe	COL 25y prior, 1 FIT	87	COL	4.2589	4.25323	0.0210464	0.00108099	0	1.0507	0.0512013	3459.03	813.271	0.00436225	0.00278763	0.0113088	-0.00159127	0	1.04096	0.0507184	2653.96	952051
Female	Severe	COL 25y prior, 1 FIT	88	COL	4.02104	4.0157	0.0203855	0.000968611	0	1.05053	0.0541478	3441.7	857.062	0.00357386	0.00176826	0.0115715	-0.00137435	0	1.04171	0.053692	2722.27	1.53952e+06
Female	Severe	COL 25y prior, 1 FIT	89	COL	3.68516	3.68024	0.0196932	0.000837472	0	1.05036	0.0572608	3407.77	925.963	0.0024497	0.000961802	0.0119685	-0.0011308	0	1.04264	0.0568447	2788.77	2.89952e+06
Female	Severe	COL 25y prior, 1 FIT	90	COL	3.50174	3.49709	0.0190546	0.000761221	0	1.05028	0.0605504	3395.2	970.865	0.00229146	0.000356906	0.0119929	-0.000998102	0	1.04321	0.0601512	2852.32	7.99178e+06
Female	Severe	COL 25y prior, 1 FIT	76	FIT	8.25708	8.24052	0.0333263	0.00729243	1	0.106947	0.00345161	2668.5	323.826	0.00877017	0.00834996	0.00790209	-0.0015955	1	0.0815232	0.00260193	327.436	39214.1
Female	Severe	COL 25y prior, 1 FIT	77	FIT	7.74773	7.73275	0.0318554	0.00653533	1	0.103762	0.00351055	2503.24	323.719	0.00772559	0.00736837	0.008357	-0.00152762	1	0.0802638	0.00270703	347.386	47145.6
Female	Severe	COL 25y prior, 1 FIT	78	FIT	7.23531	7.22185	0.0304432	0.00580821	1	0.0964242	0.00337009	2332.15	322.93	0.0067155	0.00642146	0.00887158	-0.00142807	1	0.0748525	0.00261631	366.579	57086.6
Female	Severe	COL 25y prior, 1 FIT	79	FIT	6.8854	6.87294	0.0294507	0.00533084	1	0.0877406	0.00314444	2209.3	321.449	0.00665004	0.00550307	0.00920529	-0.00138722	1	0.0674952	0.0024123	384.572	69883.2
Female	Severe	COL 25y prior, 1 FIT	80	FIT	6.50819	6.49676	0.028482	0.0048167	1	0.0855475	0.00322648	2087.69	321.342	0.00573501	0.00465064	0.00966945	-0.00135341	1	0.0667349	0.00252168	401.778	86391.9
Female	Severe	COL 25y prior, 1 FIT	81	FIT	6.06586	6.05567	0.0271783	0.00427098	1	0.0834073	0.00331125	1940.31	320.412	0.00434219	0.0036765	0.0101284	-0.00115434	1	0.0663575	0.00265331	417.594	113585
Female	Severe	COL 25y prior, 1 FIT	82	FIT	5.78554	5.77614	0.0262017	0.00386743	1	0.0817195	0.00342371	1837.43	318.107	0.00398833	0.00285508	0.0103583	-0.00108047	1	0.065876	0.00278707	430.759	150875
Female	Severe	COL 25y prior, 1 FIT	83	FIT	5.4382	5.42969	0.0249062	0.00344565	1	0.0723395	0.00315357	1694.93	312.159	0.00355655	0.00232585	0.0104758	-0.000959983	1	0.0579091	0.00254835	441.711	189914
Female	Severe	COL 25y prior, 1 FIT	84	FIT	5.1243	5.11665	0.0236414	0.00301612	1	0.0709179	0.00326632	1576.38	308.088	0.0030361	0.00181285	0.0105319	-0.000874834	1	0.0578085	0.00269587	449.439	247919
Female	Severe	COL 25y prior, 1 FIT	85	FIT	4.78906	4.78221	0.0224296	0.00263314	1	0.0695641	0.0033877	1461.64	305.642	0.00247636	0.00124	0.0106269	-0.00077378	1	0.0577614	0.00285234	455.895	367658
Female	Severe	COL 25y prior, 1 FIT	86	FIT	4.48534	4.47919	0.0213184	0.00230125	1	0.068348	0.00352009	1355.58	302.64	0.00194366	0.000794616	0.0106717	-0.000688814	1	0.0577013	0.00301591	463.553	583367
Female	Severe	COL 25y prior, 1 FIT	87	FIT	4.25622	4.25059	0.0203793	0.00205516	1	0.0673178	0.00366736	1274.06	299.736	0.00167542	0.00044722	0.0106417	-0.000617089	1	0.0575802	0.00318444	470.004	1.05094e+06
Female	Severe	COL 25y prior, 1 FIT	88	FIT	4.01905	4.01398	0.0193826	0.00179437	1	0.0662343	0.00381681	1191.7	296.888	0.00158435	0.000205634	0.0105687	-0.000548584	1	0.0574204	0.00336099	474.393	2.30698e+06
Female	Severe	COL 25y prior, 1 FIT	89	FIT	3.68378	3.67934	0.0182649	0.00150926	1	0.0651046	0.00396984	1090.81	296.469	0.00107088	negative	0.0105402	-0.00045901	1	0.0573799	0.00355376	477.302	negative
Female	Severe	COL 25y prior, 1 FIT	90	FIT	3.5005	3.49644	0.0174406	0.00134648	1	0.0642574	0.0041475	1026.43	293.564	0.00105222	negative	0.0103788	-0.00041284	1	0.0571957	0.00374835	478.488	negative
Female	Severe	COL 25y prior, 1 FIT	76	None	8.24831	8.23204	0.0254242	0.00888793	0	0.0254242	0.000849688	2341.6	284.45	0	0	0	0	0	0	0	0	0
Female	Severe	COL 25y prior, 1 FIT	77	None	7.74001	7.72549	0.0234984	0.00806295	0	0.0234984	0.000803523	2153.35	278.734	0	0	0	0	0	0	0	0	0
Female	Severe	COL 25y prior, 1 FIT	78	None	7.22859	7.21578	0.0215717	0.00723628	0	0.0215717	0.000753785	1963.7	272.14	0	0	0	0	0	0	0	0	0
Female	Severe	COL 25y prior, 1 FIT	79	None	6.87875	6.86707	0.0202454	0.00671806	0	0.0202454	0.000732132	1832.92	266.915	0	0	0	0	0	0	0	0	0
Female	Severe	COL 25y prior, 1 FIT	80	None	6.50246	6.49193	0.0188126	0.00617011	0	0.0188126	0.000704804	1691.83	260.605	0	0	0	0	0	0	0	0	0
Female	Severe	COL 25y prior, 1 FIT	81	None	6.06152	6.05234	0.0170499	0.00542532	0	0.0170499	0.000657941	1516.74	250.604	0	0	0	0	0	0	0	0	0
Female	Severe	COL 25y prior, 1 FIT	82	None	5.78155	5.77324	0.0158434	0.0049479	0	0.0158434	0.000636642	1398.61	242.257	0	0	0	0	0	0	0	0	0
Female	Severe	COL 25y prior, 1 FIT	83	None	5.43464	5.42728	0.0144304	0.00440563	0	0.0144304	0.000605213	1260.58	232.268	0	0	0	0	0	0	0	0	0
Female	Severe	COL 25y prior, 1 FIT	84	None	5.12126	5.11483	0.0131094	0.00389095	0	0.0131094	0.000570448	1129.84	220.895	0	0	0	0	0	0	0	0	0
Female	Severe	COL 25y prior, 1 FIT	85	None	4.78658	4.78098	0.0118027	0.00340692	0	0.0118027	0.00053536	1002.47	209.679	0	0	0	0	0	0	0	0	0
Female	Severe	COL 25y prior, 1 FIT	86	None	4.48339	4.47851	0.0106467	0.00299006	0	0.0106467	0.000504183	891.135	198.98	0	0	0	0	0	0	0	0	0
Female	Severe	COL 25y prior, 1 FIT	87	None	4.25454	4.25021	0.00973762	0.00267225	0	0.00973762	0.000482925	804.95	189.391	0	0	0	0	0	0	0	0	0
Female	Severe	COL 25y prior, 1 FIT	88	None	4.01747	4.0137	0.00881396	0.00234296	0	0.00881396	0.000455822	715.182	178.185	0	0	0	0	0	0	0	0	0
Female	Severe	COL 25y prior, 1 FIT	89	None	3.68271	3.67957	0.00772471	0.00196827	0	0.00772471	0.000416089	611.292	166.131	0	0	0	0	0	0	0	0	0
Female	Severe	COL 25y prior, 1 FIT	90	None	3.49945	3.49666	0.00706171	0.00175932	0	0.00706171	0.000399151	550.097	157.321	0	0	0	0	0	0	0	0	0
Female	Severe	COL 25y prior, 1 recent FIT	76	COL	8.27799	8.26787	0.0231745	0.00302715	0	1.24725	0.0345009	4013.58	485.443	0.0243795	0.0284565	0.000109832	-0.00497793	0	1.22419	0.0337117	1970.96	69262.3
Female	Severe	COL 25y prior, 1 recent FIT	77	COL	7.76563	7.75637	0.0222126	0.00263293	0	1.2372	0.0362211	3926.83	506.272	0.0211289	0.0245909	0.00105764	-0.00456826	0	1.21604	0.0354807	1988.42	80859.9
Female	Severe	COL 25y prior, 1 recent FIT	78	COL	7.25066	7.24222	0.0212136	0.0022881	0	1.20767	0.0371091	3805.41	525.448	0.0176339	0.0210875	0.00196955	-0.00412186	0	1.18842	0.0364212	2013.75	95495
Female	Severe	COL 25y prior, 1 recent FIT	79	COL	6.89869	6.89082	0.0195899	0.00220521	0	1.10416	0.034437	3558.59	516.424	0.0155411	0.0179203	0.00169232	-0.00367943	0	1.08626	0.0337747	2046.71	114212
Female	Severe	COL 25y prior, 1 recent FIT	80	COL	6.52034	6.5131	0.0189443	0.0018759	0	1.0998	0.0364065	3496.71	536.874	0.0140108	0.0151621	0.0024781	-0.00346179	0	1.08334	0.0357752	2083.51	137416
Female	Severe	COL 25y prior, 1 recent FIT	81	COL	6.0761	6.06949	0.0183139	0.00167621	0	1.09644	0.0384013	3442.13	567.12	0.0111987	0.0127194	0.00358608	-0.00296151	0	1.08171	0.0378198	2129.41	167414
Female	Severe	COL 25y prior, 1 recent FIT	82	COL	5.79426	5.78805	0.017771	0.0014863	0	1.09347	0.0405235	3406.78	588.59	0.00975351	0.0104024	0.00421885	-0.00269939	0	1.07992	0.0399665	2197.01	211203
Female	Severe	COL 25y prior, 1 recent FIT	83	COL	5.44547	5.43966	0.0171865	0.00135806	0	1.05199	0.0408317	3287.33	604.326	0.0080325	0.0083153	0.00493614	-0.00234816	0	1.03974	0.0403062	2270.75	273081
Female	Severe	COL 25y prior, 1 recent FIT	84	COL	5.13026	5.12485	0.0166329	0.00117939	0	1.05154	0.0432139	3258.39	635.801	0.0066216	0.00656819	0.00558064	-0.002076	0	1.04048	0.0427229	2335.28	355544
Female	Severe	COL 25y prior, 1 recent FIT	85	COL	4.79408	4.78904	0.0161149	0.00102517	0	1.05117	0.0457387	3232.97	675.076	0.00552426	0.00507536	0.00623165	-0.00180889	0	1.04128	0.0452812	2401.29	473126
Female	Severe	COL 25y prior, 1 recent FIT	86	COL	4.48946	4.48474	0.0156316	0.000901323	0	1.0509	0.0483737	3210.34	715.835	0.00448491	0.00378816	0.00678649	-0.00156924	0	1.04206	0.0479467	2474.37	653187
Female	Severe	COL 25y prior, 1 recent FIT	87	COL	4.25978	4.25532	0.015173	0.000808232	0	1.05072	0.0511649	3199.93	751.983	0.00379989	0.00268966	0.00712129	-0.00139211	0	1.04267	0.0507581	2546.95	946940
Female	Severe	COL 25y prior, 1 recent FIT	88	COL	4.02174	4.01753	0.0146932	0.000716944	0	1.05055	0.0541085	3194.43	795.124	0.00301797	0.00175226	0.00745759	-0.00119911	0	1.04332	0.0537277	2615.58	1.49269e+06
Female	Severe	COL 25y prior, 1 recent FIT	89	COL	3.68599	3.68209	0.0141947	0.00061718	0	1.05039	0.0572202	3178.14	863.135	0.0023631	0.000996252	0.00789508	-0.000987405	0	1.04409	0.0568753	2682.59	2.69268e+06
Female	Severe	COL 25y prior, 1 recent FIT	90	COL	3.50234	3.49863	0.0137525	0.000558566	0	1.05031	0.0605078	3179.44	908.766	0.00185934	0.000410286	0.00801733	-0.000867686	0	1.04458	0.0601785	2746.86	6.69499e+06
Female	Severe	COL 25y prior, 1 recent FIT	76	FIT	8.26045	8.246	0.0281642	0.00668377	1	0.103251	0.00335538	2337.88	283.517	0.00684043	0.006872	0.00509953	-0.00132131	1	0.0801863	0.00256618	259.161	37712.6
Female	Severe	COL 25y prior, 1 recent FIT	77	FIT	7.75091	7.73794	0.026634	0.0059534	1	0.0999982	0.0034069	2178.04	281.475	0.0064021	0.00601566	0.00547905	-0.00124779	1	0.0788433	0.00266655	274.133	45569.8
Female	Severe	COL 25y prior, 1 recent FIT	78	FIT	7.23829	7.22678	0.025074	0.00524159	1	0.0927807	0.00326802	2007.5	277.786	0.00526569	0.00520756	0.00582992	-0.00116837	1	0.0735367	0.00258013	288.656	55430.3
Female	Severe	COL 25y prior, 1 recent FIT	79	FIT	6.8881	6.87755	0.023932	0.00477753	1	0.084009	0.003034	1882	273.645	0.00494856	0.00444854	0.00603436	-0.00110711	1	0.0661114	0.00237168	302.468	67992.7
Female	Severe	COL 25y prior, 1 recent FIT	80	FIT	6.51089	6.50132	0.0228217	0.00427123	1	0.0817947	0.00311048	1760.48	270.787	0.0045637	0.00374033	0.0063555	-0.00106646	1	0.0653286	0.00247922	315.642	84388.9
Female	Severe	COL 25y prior, 1 recent FIT	81	FIT	6.0684	6.05999	0.0214225	0.00373063	1	0.0796118	0.00318698	1616.41	266.736	0.00349723	0.00309041	0.0066947	-0.000907091	1	0.0648839	0.00260547	328.08	106161
Female	Severe	COL 25y prior, 1 recent FIT	82	FIT	5.78779	5.78011	0.0204025	0.00334155	1	0.0779104	0.0032919	1516.43	262.353	0.00328048	0.00248529	0.00685035	-0.000844144	1	0.0643583	0.00273481	339.436	136578
Female	Severe	COL 25y prior, 1 recent FIT	83	FIT	5.44014	5.43323	0.0192536	0.00295109	1	0.0687552	0.0030248	1390.66	255.956	0.00269495	0.00196874	0.0070032	-0.000755137	1	0.0565048	0.00249924	349.691	177622
Female	Severe	COL 25y prior, 1 recent FIT	84	FIT	5.12607	5.1199	0.0181819	0.00257137	1	0.0674886	0.00313494	1289.33	251.827	0.00243403	0.00151493	0.00712968	-0.000684013	1	0.0564364	0.00264392	358.158	236419
Female	Severe	COL 25y prior, 1 recent FIT	85	FIT	4.79061	4.78511	0.0171606	0.00222636	1	0.0662453	0.00325281	1191.75	249.054	0.00205668	0.0011005	0.00727727	-0.000607692	1	0.0563621	0.00279536	365.869	332458
Female	Severe	COL 25y prior, 1 recent FIT	86	FIT	4.48658	4.48167	0.0161998	0.00193459	1	0.0651263	0.00338092	1101.17	245.706	0.00160969	0.000736198	0.00735477	-0.000535973	1	0.0562812	0.00295393	374.187	508269
Female	Severe	COL 25y prior, 1 recent FIT	87	FIT	4.25737	4.2529	0.0153931	0.00171746	1	0.0641897	0.00352475	1032.59	242.797	0.00138527	0.000425249	0.00734139	-0.000482878	1	0.056138	0.00311791	381.419	896932
Female	Severe	COL 25y prior, 1 recent FIT	88	FIT	4.01984	4.01582	0.0145727	0.0014915	1	0.0632556	0.00367327	964.263	240.116	0.00111756	0.000169381	0.00733705	-0.000424558	1	0.0560199	0.00329241	386.833	2.28381e+06
Female	Severe	COL 25y prior, 1 recent FIT	89	FIT	3.68462	3.68112	0.0136677	0.00124549	1	0.0622305	0.00382291	881.549	239.478	0.000989737	-2.63373e-05	0.00736804	-0.000359091	1	0.0559309	0.00347803	390.932	-1.48433e+07
Female	Severe	COL 25y prior, 1 recent FIT	90	FIT	3.5011	3.49791	0.0130079	0.00110581	1	0.0615277	0.00399982	830.706	237.487	0.000615607	negative	0.00727266	-0.000320443	1	0.0557925	0.00367055	393.51	negative
Female	Severe	COL 25y prior, 1 recent FIT	76	None	8.25361	8.23918	0.0230647	0.00800508	0	0.0230647	0.000789202	2080.77	252.546	0	0	0	0	0	0	0	0	0
Female	Severe	COL 25y prior, 1 recent FIT	77	None	7.7445	7.73172	0.021155	0.00720118	0	0.021155	0.000740345	1899.89	245.727	0	0	0	0	0	0	0	0	0
Female	Severe	COL 25y prior, 1 recent FIT	78	None	7.23303	7.22186	0.019244	0.00640996	0	0.019244	0.000687893	1716.25	237.646	0	0	0	0	0	0	0	0	0
Female	Severe	COL 25y prior, 1 recent FIT	79	None	6.88315	6.87306	0.0178976	0.00588464	0	0.0178976	0.000662326	1586.53	230.834	0	0	0	0	0	0	0	0	0
Female	Severe	COL 25y prior, 1 recent FIT	80	None	6.50633	6.49731	0.0164662	0.00533769	0	0.0164662	0.000631262	1450.19	223.198	0	0	0	0	0	0	0	0	0
Female	Severe	COL 25y prior, 1 recent FIT	81	None	6.0649	6.05715	0.0147278	0.00463772	0	0.0147278	0.000581515	1282.44	211.724	0	0	0	0	0	0	0	0	0
Female	Severe	COL 25y prior, 1 recent FIT	82	None	5.78451	5.77756	0.0135521	0.0041857	0	0.0135521	0.000557086	1170.89	202.662	0	0	0	0	0	0	0	0	0
Female	Severe	COL 25y prior, 1 recent FIT	83	None	5.43744	5.43133	0.0122504	0.00370623	0	0.0122504	0.000525552	1047.77	192.913	0	0	0	0	0	0	0	0	0
Female	Severe	COL 25y prior, 1 recent FIT	84	None	5.12364	5.11833	0.0110522	0.00325539	0	0.0110522	0.000491022	933.719	182.427	0	0	0	0	0	0	0	0	0
Female	Severe	COL 25y prior, 1 recent FIT	85	None	4.78856	4.78397	0.00988329	0.00283405	0	0.00988329	0.00045745	822.361	171.899	0	0	0	0	0	0	0	0	0
Female	Severe	COL 25y prior, 1 recent FIT	86	None	4.48497	4.481	0.00884507	0.00247056	0	0.00884507	0.000426984	725.687	161.947	0	0	0	0	0	0	0	0	0
Female	Severe	COL 25y prior, 1 recent FIT	87	None	4.25598	4.25247	0.00805176	0.00220034	0	0.00805176	0.000406841	652.264	153.385	0	0	0	0	0	0	0	0	0
Female	Severe	COL 25y prior, 1 recent FIT	88	None	4.01872	4.01569	0.00723566	0.00191605	0	0.00723566	0.000380866	575.803	143.388	0	0	0	0	0	0	0	0	0
Female	Severe	COL 25y prior, 1 recent FIT	89	None	3.68363	3.68112	0.00629966	0.00160458	0	0.00629966	0.000344882	489.155	132.882	0	0	0	0	0	0	0	0	0
Female	Severe	COL 25y prior, 1 recent FIT	90	None	3.50048	3.49827	0.00573522	0.00142625	0	0.00573522	0.000329271	438.661	125.394	0	0	0	0	0	0	0	0	0
Female	Severe	COL 20y prior	76	COL	8.27028	8.2543	0.0370799	0.00419966	0	1.22639	0.0331823	4819.36	583.86	0.0282316	0.0303007	0.0098909	-0.00564232	0	1.1992	0.0323011	2265.84	74778.4
Female	Severe	COL 20y prior	77	COL	7.75918	7.74422	0.0364139	0.00377377	0	1.21756	0.0348896	4733.21	611.192	0.0249025	0.0262709	0.0110675	-0.00524075	0	1.19222	0.0340482	2298.85	87505.5
Female	Severe	COL 20y prior	78	COL	7.24473	7.23078	0.0357983	0.00339367	0	1.19266	0.0359298	4619.33	638.843	0.0213298	0.0225701	0.012331	-0.00478969	0	1.16919	0.0351324	2339.02	103634
Female	Severe	COL 20y prior	79	COL	6.89302	6.87975	0.0345832	0.00328633	0	1.09487	0.0335225	4389.64	638.052	0.018963	0.01918	0.0123818	-0.00438559	0	1.07266	0.0327408	2385.94	124397
Female	Severe	COL 20y prior	80	COL	6.51506	6.50254	0.0343107	0.0029409	0	1.09147	0.0354937	4330.82	666.02	0.0173481	0.0161382	0.0135069	-0.00418193	0	1.07067	0.0347341	2436.36	150968
Female	Severe	COL 20y prior	81	COL	6.07068	6.05899	0.0340868	0.00280532	0	1.08874	0.0374769	4279.66	706.332	0.0137419	0.0133861	0.0149682	-0.00356339	0	1.06962	0.036757	2494.73	186367
Female	Severe	COL 20y prior	82	COL	5.78943	5.77822	0.0338722	0.00259426	0	1.0864	0.0395922	4248.11	735.193	0.0120494	0.0107927	0.0158857	-0.00329011	0	1.06841	0.0388865	2573.41	238438
Female	Severe	COL 20y prior	83	COL	5.44113	5.43053	0.033406	0.00240871	0	1.05179	0.0402312	4126.59	759.886	0.0102734	0.00850316	0.0168016	-0.00291016	0	1.03518	0.0395509	2655.65	312313
Female	Severe	COL 20y prior	84	COL	5.12659	5.1166	0.0328625	0.00218234	0	1.05136	0.0425985	4081.59	797.716	0.00868005	0.00650886	0.017536	-0.00260597	0	1.03603	0.0419463	2724.52	418587
Female	Severe	COL 20y prior	85	COL	4.79058	4.78122	0.0322754	0.00196152	0	1.051	0.0451088	4031.86	843.27	0.00703496	0.00484276	0.0182747	-0.00229379	0	1.037	0.0444873	2791.59	576447
Female	Severe	COL 20y prior	86	COL	4.48658	4.47781	0.0315833	0.00176984	0	1.05074	0.0477295	3975.17	887.749	0.00605046	0.00340053	0.0188035	-0.00201474	0	1.03796	0.0471366	2862.27	841714
Female	Severe	COL 20y prior	87	COL	4.25717	4.24886	0.0309084	0.00162237	0	1.05056	0.0505018	3937.3	926.67	0.0051336	0.00211912	0.0190908	-0.00179915	0	1.03874	0.049927	2929.94	1.38262e+06
Female	Severe	COL 20y prior	88	COL	4.01944	4.01159	0.0301218	0.00147671	0	1.0504	0.0534317	3906.02	973.682	0.00394557	0.00104026	0.0192853	-0.00156723	0	1.03956	0.0528812	2991.72	2.87593e+06
Female	Severe	COL 20y prior	89	COL	3.68414	3.67693	0.0292289	0.00129283	0	1.05023	0.0565233	3844.04	1045.45	0.00317853	0.00015445	0.0195945	-0.00130897	0	1.0406	0.0560128	3049.56	1.97447e+07
Female	Severe	COL 20y prior	90	COL	3.50068	3.49389	0.0283658	0.00118213	0	1.05015	0.0597904	3810.68	1090.67	0.00272017	negative	0.0195004	-0.00115528	0	1.04128	0.0592968	3102.62	negative
Female	Severe	COL 20y prior	76	FIT	8.25229	8.23256	0.0397412	0.00795638	1	0.103743	0.00323102	3088.79	375.192	0.0102379	0.0085464	0.0125522	-0.00188561	1	0.0765535	0.00234977	501.341	58661.1
Female	Severe	COL 20y prior	77	FIT	7.7433	7.7252	0.0384551	0.00721628	1	0.100999	0.00329663	2929.28	379.185	0.00902672	0.00748551	0.0131088	-0.00179825	1	0.0756526	0.00245519	526.024	70272.3
Female	Severe	COL 20y prior	78	FIT	7.23148	7.21501	0.0372072	0.00648168	1	0.0949788	0.00320787	2759.55	382.474	0.00808314	0.00649009	0.0137399	-0.00170168	1	0.0715115	0.00241048	550	84744.6
Female	Severe	COL 20y prior	79	FIT	6.88173	6.86631	0.0363471	0.00601228	1	0.0869528	0.00300779	2639.74	384.448	0.00766921	0.00554827	0.0141457	-0.00165963	1	0.0647514	0.00222616	572.811	103241
Female	Severe	COL 20y prior	80	FIT	6.50487	6.49055	0.0355728	0.00549119	1	0.0852053	0.00310365	2520.42	388.322	0.00716094	0.00470634	0.014769	-0.00163165	1	0.0644015	0.00234408	594.898	126404
Female	Severe	COL 20y prior	81	FIT	6.06258	6.04961	0.034506	0.00498955	1	0.083462	0.00320043	2377.62	393.021	0.00564266	0.00370595	0.0153874	-0.00137916	1	0.0643434	0.00248056	615.622	166117
Female	Severe	COL 20y prior	82	FIT	5.78239	5.77023	0.0337526	0.0045799	1	0.082169	0.00332532	2280.09	395.147	0.00500825	0.00274182	0.0157661	-0.00130447	1	0.0641825	0.00261957	634.252	231325
Female	Severe	COL 20y prior	83	FIT	5.43521	5.42401	0.0326896	0.00413582	1	0.0745126	0.00314246	2141.58	394.833	0.00436198	0.00200156	0.0160852	-0.00118305	1	0.0579081	0.00246221	650.146	324820
Female	Severe	COL 20y prior	84	FIT	5.12172	5.11144	0.0316298	0.00370378	1	0.0733758	0.00326962	2026.03	396.371	0.00381116	0.00138096	0.0163032	-0.00108453	1	0.0580493	0.00261745	661.731	479183
Female	Severe	COL 20y prior	85	FIT	4.78671	4.77735	0.0305116	0.00328342	1	0.0722194	0.00340428	1904.51	398.655	0.00316479	0.000856367	0.016511	-0.000971895	1	0.0582188	0.00278274	670.584	783057
Female	Severe	COL 20y prior	86	FIT	4.48338	4.47484	0.0293829	0.00291375	1	0.0711211	0.00354781	1784.08	398.691	0.00284896	0.000427952	0.0166031	-0.000870831	1	0.0583413	0.00295491	678.053	1.58441e+06
Female	Severe	COL 20y prior	87	FIT	4.25449	4.24659	0.028388	0.00263252	1	0.0702016	0.00370723	1690.38	398.057	0.00244597	9.81244e-05	0.0165704	-0.000788993	1	0.058384	0.00313241	682.669	6.95719e+06
Female	Severe	COL 20y prior	88	FIT	4.01742	4.0102	0.0272789	0.0023352	1	0.0691966	0.00386832	1595.79	397.934	0.00192975	negative	0.0164423	-0.00070874	1	0.0583601	0.0033178	683.855	negative
Female	Severe	COL 20y prior	89	FIT	3.68253	3.67613	0.0260315	0.00199576	1	0.0680638	0.00402952	1471.62	400.319	0.00157825	negative	0.0163972	-0.000606051	1	0.0584295	0.00351903	682.013	negative
Female	Severe	COL 20y prior	90	FIT	3.49926	3.49335	0.0250077	0.00179587	1	0.0671775	0.0042124	1389.5	397.755	0.00129884	negative	0.0161422	-0.000541536	1	0.0583121	0.00371881	677.021	negative
Female	Severe	COL 20y prior	76	None	8.24205	8.22385	0.027189	0.00984199	0	0.027189	0.000881242	2587.76	314.665	0	0	0	0	0	0	0	0	0
Female	Severe	COL 20y prior	77	None	7.73428	7.71788	0.0253464	0.00901453	0	0.0253464	0.000841442	2401.16	311.117	0	0	0	0	0	0	0	0	0
Female	Severe	COL 20y prior	78	None	7.2234	7.20882	0.0234673	0.00818336	0	0.0234673	0.00079739	2207.16	306.174	0	0	0	0	0	0	0	0	0
Female	Severe	COL 20y prior	79	None	6.87406	6.86066	0.0222014	0.00767191	0	0.0222014	0.000781626	2076.33	302.643	0	0	0	0	0	0	0	0	0
Female	Severe	COL 20y prior	80	None	6.49771	6.48554	0.0208038	0.00712283	0	0.0208038	0.000759568	1930.76	297.703	0	0	0	0	0	0	0	0	0
Female	Severe	COL 20y prior	81	None	6.05694	6.04617	0.0191186	0.00636871	0	0.0191186	0.000719871	1755.02	290.27	0	0	0	0	0	0	0	0	0
Female	Severe	COL 20y prior	82	None	5.77738	5.76749	0.0179865	0.00588437	0	0.0179865	0.000705756	1640.18	284.384	0	0	0	0	0	0	0	0	0
Female	Severe	COL 20y prior	83	None	5.43085	5.42196	0.0166044	0.00531887	0	0.0166044	0.000680251	1498.5	276.376	0	0	0	0	0	0	0	0	0
Female	Severe	COL 20y prior	84	None	5.11791	5.11	0.0153266	0.00478831	0	0.0153266	0.000652169	1366.79	267.474	0	0	0	0	0	0	0	0	0
Female	Severe	COL 20y prior	85	None	4.78355	4.77657	0.0140006	0.00425531	0	0.0140006	0.000621534	1228.71	257.237	0	0	0	0	0	0	0	0	0
Female	Severe	COL 20y prior	86	None	4.48053	4.47437	0.0127798	0.00378459	0	0.0127798	0.000592906	1105.87	247.157	0	0	0	0	0	0	0	0	0
Female	Severe	COL 20y prior	87	None	4.25204	4.2465	0.0118176	0.00342152	0	0.0118176	0.000574818	1010.11	237.869	0	0	0	0	0	0	0	0	0
Female	Severe	COL 20y prior	88	None	4.01549	4.01061	0.0108365	0.00304394	0	0.0108365	0.000550521	909.767	226.84	0	0	0	0	0	0	0	0	0
Female	Severe	COL 20y prior	89	None	3.68096	3.67682	0.00963438	0.00260181	0	0.00963438	0.000510494	788.59	214.476	0	0	0	0	0	0	0	0	0
Female	Severe	COL 20y prior	90	None	3.49796	3.49428	0.00886542	0.00233741	0	0.00886542	0.000493593	713.572	204.212	0	0	0	0	0	0	0	0	0
Female	Severe	COL 20y prior, 5 recent FITs	76	COL	8.28344	8.27747	0.0127262	0.00213844	0	1.19068	0.031166	3251.68	392.835	0.0147362	0.0181365	-0.00329228	-0.00311733	0	1.17466	0.0305932	1908.13	105210
Female	Severe	COL 20y prior, 5 recent FITs	77	COL	7.77092	7.76564	0.0117185	0.00178873	0	1.1839	0.0328516	3179.23	409.397	0.012919	0.0156514	-0.00271644	-0.00283654	0	1.16947	0.0323246	1911.99	122161
Female	Severe	COL 20y prior, 5 recent FITs	78	COL	7.25526	7.25063	0.0107142	0.00146713	0	1.16943	0.03427	3094.49	426.789	0.0105649	0.0134018	-0.0021439	-0.00253723	0	1.15657	0.0337917	1923.37	143516
Female	Severe	COL 20y prior, 5 recent FITs	79	COL	6.90274	6.89856	0.00921734	0.00138721	0	1.07664	0.0320364	2876.85	417.023	0.00909894	0.0113681	-0.00253458	-0.002216	0	1.06489	0.0315846	1942.72	170893
Female	Severe	COL 20y prior, 5 recent FITs	80	COL	6.52403	6.52034	0.00846745	0.00110509	0	1.07465	0.0340001	2827.66	433.668	0.00816145	0.00959583	-0.00210189	-0.00207127	0	1.06408	0.0335799	1965.67	204846
Female	Severe	COL 20y prior, 5 recent FITs	81	COL	6.07962	6.07638	0.00773507	0.000897911	0	1.07275	0.0359356	2783.42	458.072	0.00659686	0.00802856	-0.00145226	-0.00176241	0	1.06357	0.0355599	1998.24	248891
Female	Severe	COL 20y prior, 5 recent FITs	82	COL	5.79762	5.79468	0.00708096	0.00074099	0	1.07112	0.0379949	2754.4	475.333	0.00567731	0.00654561	-0.00114076	-0.00157661	0	1.0629	0.037645	2055.8	314072
Female	Severe	COL 20y prior, 5 recent FITs	83	COL	5.44845	5.44579	0.00644615	0.000625327	0	1.05169	0.0392887	2691.45	494.227	0.00447026	0.00520727	-0.000755733	-0.00135414	0	1.04449	0.038969	2120.45	407210
Female	Severe	COL 20y prior, 5 recent FITs	84	COL	5.13292	5.13052	0.0058693	0.000497011	0	1.05131	0.0415992	2673.79	521.155	0.00360661	0.00407422	-0.000394313	-0.00115924	0	1.04505	0.0413117	2176.31	534167
Female	Severe	COL 20y prior, 5 recent FITs	85	COL	4.79648	4.7943	0.00535251	0.000396188	0	1.051	0.0440486	2662.77	555.403	0.00301405	0.00309896	-4.45914e-05	-0.000984032	0	1.0456	0.0437907	2232.76	720487
Female	Severe	COL 20y prior, 5 recent FITs	86	COL	4.4916	4.48958	0.00492008	0.000319493	0	1.05078	0.0466014	2658.98	592.256	0.00241978	0.00225425	0.000269113	-0.000829526	0	1.04613	0.04637	2292.18	1.01683e+06
Female	Severe	COL 20y prior, 5 recent FITs	87	COL	4.26165	4.25975	0.00456065	0.000267867	0	1.05063	0.0492979	2664.37	625.475	0.00185678	0.00154186	0.00047274	-0.000714499	0	1.04654	0.0490853	2351.23	1.52493e+06
Female	Severe	COL 20y prior, 5 recent FITs	88	COL	4.02325	4.02146	0.00421875	0.000219881	0	1.05049	0.0521486	2673.8	664.883	0.00134876	0.00095333	0.000685359	-0.000593738	0	1.04696	0.0519577	2408.33	2.52623e+06
Female	Severe	COL 20y prior, 5 recent FITs	89	COL	3.68722	3.68554	0.00392177	0.000176994	0	1.05037	0.055158	2684.89	728.493	0.00112622	0.000493806	0.000972067	-0.000472006	0	1.04742	0.0549927	2464.54	4.9909e+06
Female	Severe	COL 20y prior, 5 recent FITs	90	COL	3.50337	3.50175	0.00368653	0.000150971	0	1.0503	0.0583351	2704.57	772.347	0.00086761	0.000159169	0.00107701	-0.000406023	0	1.04769	0.0581821	2519.34	1.58281e+07
Female	Severe	COL 20y prior, 5 recent FITs	76	FIT	8.272	8.26297	0.0171862	0.00463404	1	0.0741866	0.00227216	1496.01	181.05	0.00329567	0.00372807	0.00116771	-0.000621732	1	0.0581681	0.00169943	119.02	31925.4
Female	Severe	COL 20y prior, 5 recent FITs	77	FIT	7.76113	7.75325	0.0157818	0.00404182	1	0.0720645	0.00230899	1365.35	176.1	0.00312774	0.00330056	0.00134691	-0.00058345	1	0.0576296	0.00178198	125.541	38036.1
Female	Severe	COL 20y prior, 5 recent FITs	78	FIT	7.2471	7.24031	0.0143691	0.00346727	1	0.0684597	0.00227839	1230.84	169.998	0.00240472	0.00289923	0.00151093	-0.00053709	1	0.0556015	0.00180013	131.722	45433.6
Female	Severe	COL 20y prior, 5 recent FITs	79	FIT	6.89611	6.89006	0.0133155	0.00308296	1	0.0618915	0.00209961	1128.39	163.771	0.00247465	0.00252464	0.00156359	-0.00052024	1	0.0501396	0.00164786	137.529	54474.6
Female	Severe	COL 20y prior, 5 recent FITs	80	FIT	6.51799	6.51267	0.0122753	0.0026844	1	0.0605034	0.00216283	1031.09	158.321	0.00212483	0.00218514	0.00170602	-0.000491956	1	0.0499341	0.00174261	142.741	65323.7
Female	Severe	COL 20y prior, 5 recent FITs	81	FIT	6.07483	6.07036	0.0109795	0.00223472	1	0.0589882	0.00221724	914.702	150.683	0.0017991	0.00187393	0.00179217	-0.000425596	1	0.0498009	0.00184153	147.669	78802.1
Female	Severe	COL 20y prior, 5 recent FITs	82	FIT	5.79329	5.78939	0.00998442	0.00192554	1	0.0578587	0.00229442	831.469	143.619	0.00135011	0.00156884	0.00176269	-0.000392065	1	0.049637	0.00194452	152.68	97320.2
Female	Severe	COL 20y prior, 5 recent FITs	83	FIT	5.44546	5.4421	0.00895428	0.00163716	1	0.0537148	0.00222708	740.959	136.153	0.00148176	0.00128353	0.0017524	-0.000342308	1	0.046513	0.00190733	157.53	122732
Female	Severe	COL 20y prior, 5 recent FITs	84	FIT	5.13044	5.12761	0.00800114	0.00135686	1	0.0527713	0.00230916	663.196	129.338	0.0011335	0.00104342	0.00173754	-0.00029939	1	0.0465077	0.00202167	161.909	155171
Female	Severe	COL 20y prior, 5 recent FITs	85	FIT	4.79424	4.79184	0.00712375	0.00112011	1	0.0518695	0.00239816	592.368	123.62	0.00077002	0.000821856	0.00172665	-0.000260112	1	0.0464724	0.00214029	166.268	202308
Female	Severe	COL 20y prior, 5 recent FITs	86	FIT	4.49004	4.488	0.00637481	0.00092876	1	0.0511262	0.00249773	533.729	118.923	0.000857738	0.000587408	0.00172384	-0.000220259	1	0.0464753	0.00226636	171.139	291346
Female	Severe	COL 20y prior, 5 recent FITs	87	FIT	4.26024	4.25847	0.00576928	0.000787215	1	0.0504925	0.00260802	488.849	114.795	0.000450874	0.000401045	0.00168137	-0.000195151	1	0.0464046	0.00239542	175.817	438398
Female	Severe	COL 20y prior, 5 recent FITs	88	FIT	4.02222	4.02071	0.00517258	0.000646864	1	0.0498704	0.00272243	445.405	110.778	0.000321605	0.000293011	0.00163919	-0.000166755	1	0.0463371	0.00253146	179.999	614309
Female	Severe	COL 20y prior, 5 recent FITs	89	FIT	3.68655	3.68529	0.00458858	0.000512911	1	0.0492208	0.00283958	401.002	108.811	0.000454152	0.000240349	0.00163888	-0.000136089	1	0.0462711	0.00267427	183.883	765065
Female	Severe	COL 20y prior, 5 recent FITs	90	FIT	3.50301	3.5019	0.00420626	0.000437289	1	0.0487761	0.00297547	375.012	107.088	0.00050263	0.000252366	0.00159674	-0.000119705	1	0.0461665	0.00282245	187.373	742467
Female	Severe	COL 20y prior, 5 recent FITs	76	None	8.2687	8.25927	0.0160185	0.00525577	0	0.0160185	0.000572726	1379.18	166.985	0	0	0	0	0	0	0	0	0
Female	Severe	COL 20y prior, 5 recent FITs	77	None	7.758	7.7498	0.0144349	0.00462527	0	0.0144349	0.000527014	1237.31	159.657	0	0	0	0	0	0	0	0	0
Female	Severe	COL 20y prior, 5 recent FITs	78	None	7.24469	7.23768	0.0128581	0.00400436	0	0.0128581	0.000478264	1094.84	151.269	0	0	0	0	0	0	0	0	0
Female	Severe	COL 20y prior, 5 recent FITs	79	None	6.89364	6.8874	0.0117519	0.0036032	0	0.0117519	0.000451746	996.16	144.635	0	0	0	0	0	0	0	0	0
Female	Severe	COL 20y prior, 5 recent FITs	80	None	6.51587	6.51042	0.0105693	0.00317636	0	0.0105693	0.000420226	890.439	136.771	0	0	0	0	0	0	0	0	0
Female	Severe	COL 20y prior, 5 recent FITs	81	None	6.07303	6.0685	0.00918733	0.00266032	0	0.00918733	0.000375717	763.816	125.866	0	0	0	0	0	0	0	0	0
Female	Severe	COL 20y prior, 5 recent FITs	82	None	5.79194	5.78801	0.00822173	0.0023176	0	0.00822173	0.000349897	676.443	116.87	0	0	0	0	0	0	0	0	0
Female	Severe	COL 20y prior, 5 recent FITs	83	None	5.44397	5.44063	0.00720188	0.00197947	0	0.00720188	0.000319755	586.372	107.776	0	0	0	0	0	0	0	0	0
Female	Severe	COL 20y prior, 5 recent FITs	84	None	5.12931	5.12653	0.00626361	0.00165625	0	0.00626361	0.000287493	502.033	97.9284	0	0	0	0	0	0	0	0	0
Female	Severe	COL 20y prior, 5 recent FITs	85	None	4.79347	4.79116	0.0053971	0.00138022	0	0.0053971	0.000257872	425.704	88.8518	0	0	0	0	0	0	0	0	0
Female	Severe	COL 20y prior, 5 recent FITs	86	None	4.48918	4.48727	0.00465097	0.00114902	0	0.00465097	0.000231367	361.066	80.4644	0	0	0	0	0	0	0	0	0
Female	Severe	COL 20y prior, 5 recent FITs	87	None	4.25979	4.25816	0.00408791	0.000982366	0	0.00408791	0.000212601	313.257	73.5664	0	0	0	0	0	0	0	0	0
Female	Severe	COL 20y prior, 5 recent FITs	88	None	4.0219	4.02056	0.00353339	0.000813619	0	0.00353339	0.00019097	265.476	66.0297	0	0	0	0	0	0	0	0	0
Female	Severe	COL 20y prior, 5 recent FITs	89	None	3.6861	3.68503	0.0029497	0.000648999	0	0.0029497	0.00016531	216.135	58.6521	0	0	0	0	0	0	0	0	0
Female	Severe	COL 20y prior, 5 recent FITs	90	None	3.50251	3.5016	0.00260952	0.000556994	0	0.00260952	0.000153016	188.3	53.7756	0	0	0	0	0	0	0	0	0
Female	Severe	COL 20y prior, 4 recent FITs	76	COL	8.28257	8.27608	0.0142405	0.00225608	0	1.19656	0.0315041	3350.88	404.887	0.0159718	0.0198224	-0.00288424	-0.00341821	0	1.17944	0.0308984	1895.64	95631.2
Female	Severe	COL 20y prior, 4 recent FITs	77	COL	7.77015	7.76438	0.0132241	0.00189277	0	1.18943	0.0331934	3274.98	421.795	0.0143621	0.0172078	-0.00226301	-0.00311878	0	1.17394	0.0326341	1902.31	110549
Female	Severe	COL 20y prior, 4 recent FITs	78	COL	7.25481	7.24971	0.0122255	0.00157519	0	1.17335	0.0345535	3186.7	439.562	0.0121262	0.0148	-0.00165421	-0.00279634	0	1.15947	0.0340425	1916.6	129500
Female	Severe	COL 20y prior, 4 recent FITs	79	COL	6.9022	6.89756	0.0107362	0.00149063	0	1.07945	0.0322801	2966.38	430.062	0.0100681	0.0125945	-0.00200477	-0.00245734	0	1.06671	0.0317951	1938.8	153941
Female	Severe	COL 20y prior, 4 recent FITs	80	COL	6.52354	6.51941	0.0100107	0.00120384	0	1.07728	0.034249	2916.1	447.294	0.00901501	0.0106005	-0.00151438	-0.002305	0	1.06576	0.0337951	1964.76	185347
Female	Severe	COL 20y prior, 4 recent FITs	81	COL	6.07899	6.07532	0.00932088	0.00100029	0	1.07524	0.0361916	2872	472.733	0.00730787	0.0088128	-0.000777816	-0.00196729	0	1.06514	0.0357826	2000.2	226965
Female	Severe	COL 20y prior, 4 recent FITs	82	COL	5.79687	5.79352	0.00868816	0.000843277	0	1.0735	0.0382609	2842.36	490.61	0.00609609	0.00720281	-0.000420405	-0.00176693	0	1.06439	0.0378771	2059.77	285968
Female	Severe	COL 20y prior, 4 recent FITs	83	COL	5.4481	5.44505	0.00805886	0.00072222	0	1.05173	0.0394567	2772.95	509.261	0.00517626	0.00576672	8.22418e-06	-0.00152792	0	1.04368	0.0391029	2125.99	368666
Female	Severe	COL 20y prior, 4 recent FITs	84	COL	5.13252	5.12976	0.00742494	0.000584667	0	1.05134	0.0417776	2750.84	536.25	0.00406348	0.00453384	0.000356357	-0.00131969	0	1.04427	0.0414562	2182.86	481460
Female	Severe	COL 20y prior, 4 recent FITs	85	COL	4.79596	4.79344	0.00687694	0.000474108	0	1.05103	0.0442364	2736.47	570.879	0.00321761	0.00348769	0.000730753	-0.00113002	0	1.04488	0.0439454	2240.37	642365
Female	Severe	COL 20y prior, 4 recent FITs	86	COL	4.4913	4.48898	0.00639589	0.00039153	0	1.0508	0.0468016	2728.24	607.764	0.0026042	0.00261073	0.00105145	-0.000961708	0	1.04546	0.046538	2301.73	881644
Female	Severe	COL 20y prior, 4 recent FITs	87	COL	4.26144	4.25926	0.00598893	0.000332847	0	1.05065	0.049512	2730.28	641.021	0.00244439	0.00186167	0.00125924	-0.000830516	0	1.04592	0.0492681	2362.85	1.26921e+06
Female	Severe	COL 20y prior, 4 recent FITs	88	COL	4.02319	4.02114	0.00558784	0.000278297	0	1.05051	0.0523758	2736.55	680.542	0.0017086	0.00121201	0.00146309	-0.000695954	0	1.04638	0.0521545	2421.9	1.99826e+06
Female	Severe	COL 20y prior, 4 recent FITs	89	COL	3.68713	3.68522	0.00521371	0.000226507	0	1.05038	0.0553979	2742.25	744.121	0.00127799	0.000683269	0.00173664	-0.000557554	0	1.0469	0.0552043	2480.11	3.62978e+06
Female	Severe	COL 20y prior, 4 recent FITs	90	COL	3.50315	3.50132	0.00492493	0.000196649	0	1.05031	0.0585893	2758.43	787.824	0.000960824	0.000261556	0.00184132	-0.000478364	0	1.04722	0.0584094	2536.91	9.69928e+06
Female	Severe	COL 20y prior, 4 recent FITs	76	FIT	8.27007	8.26027	0.0188374	0.00494231	1	0.0778053	0.00240104	1619.49	196.057	0.00347758	0.00405415	0.00171266	-0.000731979	1	0.0606806	0.00179539	131.161	32352.2
Female	Severe	COL 20y prior, 4 recent FITs	77	FIT	7.75933	7.75072	0.0174087	0.00432971	1	0.0755579	0.00244034	1484.4	191.517	0.0035394	0.0036892	0.00192162	-0.000681841	1	0.0600708	0.00188102	138.906	37652
Female	Severe	COL 20y prior, 4 recent FITs	78	FIT	7.24591	7.23846	0.0159715	0.00373264	1	0.0715843	0.00240041	1344.14	185.695	0.00321832	0.00330703	0.00209176	-0.000638884	1	0.0577046	0.00188938	146.372	44261
Female	Severe	COL 20y prior, 4 recent FITs	79	FIT	6.89493	6.88825	0.0149336	0.00334714	1	0.0646696	0.00221224	1239.39	179.928	0.00280188	0.0029186	0.00219263	-0.000600837	1	0.0519286	0.00172731	153.457	52578.8
Female	Severe	COL 20y prior, 4 recent FITs	80	FIT	6.51679	6.51087	0.0138822	0.0029242	1	0.0632615	0.00228038	1138.25	174.823	0.00226385	0.00249569	0.00235713	-0.000584646	1	0.0517364	0.00182649	160.057	64133.1
Female	Severe	COL 20y prior, 4 recent FITs	81	FIT	6.07383	6.06881	0.01259	0.00246255	1	0.0617183	0.00234037	1018.93	167.896	0.00215122	0.00207889	0.00249127	-0.000505028	1	0.0516196	0.00193135	166.337	80012.2
Female	Severe	COL 20y prior, 4 recent FITs	82	FIT	5.79249	5.78805	0.0116123	0.00214982	1	0.0605202	0.0024214	934.282	161.416	0.00171612	0.00174381	0.00250374	-0.000460388	1	0.0514117	0.00203758	172.49	98916
Female	Severe	COL 20y prior, 4 recent FITs	83	FIT	5.44443	5.44057	0.0105499	0.00184022	1	0.0558482	0.0023356	838.034	154.034	0.00149978	0.00144359	0.00249931	-0.000409917	1	0.0477976	0.00198173	178.139	123400
Female	Severe	COL 20y prior, 4 recent FITs	84	FIT	5.12971	5.12641	0.00954737	0.00154263	1	0.0548544	0.00242149	755.322	147.339	0.00124792	0.00114163	0.00247879	-0.000361728	1	0.0477858	0.0021001	182.575	159924
Female	Severe	COL 20y prior, 4 recent FITs	85	FIT	4.79389	4.79106	0.0086204	0.00128921	1	0.0539211	0.0025163	679.413	141.808	0.00114703	0.000866625	0.00247421	-0.000314924	1	0.0477749	0.00222531	186.763	215506
Female	Severe	COL 20y prior, 4 recent FITs	86	FIT	4.48934	4.48693	0.00778125	0.00107796	1	0.0530951	0.00261927	612.938	136.605	0.000651161	0.000628991	0.00243681	-0.000275281	1	0.0477507	0.00235563	191.627	304658
Female	Severe	COL 20y prior, 4 recent FITs	87	FIT	4.25966	4.25755	0.00711567	0.000923866	1	0.0524112	0.00273341	563.091	132.257	0.000662599	0.000437888	0.00238599	-0.000239497	1	0.0476815	0.00248946	196.309	448308
Female	Severe	COL 20y prior, 4 recent FITs	88	FIT	4.02194	4.02012	0.00646533	0.000766866	1	0.0517079	0.00285136	514.749	128.043	0.000461612	0.000302522	0.00234058	-0.000207385	1	0.0475832	0.00263004	200.538	662889
Female	Severe	COL 20y prior, 4 recent FITs	89	FIT	3.68637	3.68484	0.00579008	0.000612416	1	0.0510322	0.00297452	462.972	125.642	0.000515554	0.000216161	0.00231301	-0.000171645	1	0.0475551	0.00278087	204.5	946051
Female	Severe	COL 20y prior, 4 recent FITs	90	FIT	3.50263	3.50128	0.00534772	0.000526249	1	0.0505402	0.00311501	432.62	123.561	0.000439582	0.000183646	0.00226411	-0.000148764	1	0.0474566	0.00293517	208.121	1.13327e+06
Female	Severe	COL 20y prior, 4 recent FITs	76	None	8.2666	8.25638	0.0171247	0.00567429	0	0.0171247	0.000605652	1490.66	180.546	0	0	0	0	0	0	0	0	0
Female	Severe	COL 20y prior, 4 recent FITs	77	None	7.75579	7.74687	0.0154871	0.00501155	0	0.0154871	0.000559319	1341.97	173.228	0	0	0	0	0	0	0	0	0
Female	Severe	COL 20y prior, 4 recent FITs	78	None	7.24269	7.23501	0.0138798	0.00437153	0	0.0138798	0.000511031	1194.63	165.117	0	0	0	0	0	0	0	0	0
Female	Severe	COL 20y prior, 4 recent FITs	79	None	6.89213	6.88528	0.012741	0.00394798	0	0.012741	0.00048493	1091.59	158.54	0	0	0	0	0	0	0	0	0
Female	Severe	COL 20y prior, 4 recent FITs	80	None	6.51452	6.50851	0.0115251	0.00350884	0	0.0115251	0.000453883	980.784	150.692	0	0	0	0	0	0	0	0	0
Female	Severe	COL 20y prior, 4 recent FITs	81	None	6.07168	6.06663	0.0100987	0.00296757	0	0.0100987	0.000409018	849.089	139.961	0	0	0	0	0	0	0	0	0
Female	Severe	COL 20y prior, 4 recent FITs	82	None	5.79077	5.78635	0.00910857	0.00261021	0	0.00910857	0.000383824	758.848	131.144	0	0	0	0	0	0	0	0	0
Female	Severe	COL 20y prior, 4 recent FITs	83	None	5.44293	5.43913	0.00805064	0.00225014	0	0.00805064	0.000353873	663.103	121.913	0	0	0	0	0	0	0	0	0
Female	Severe	COL 20y prior, 4 recent FITs	84	None	5.12846	5.12527	0.00706858	0.00190435	0	0.00706858	0.000321387	573.859	111.967	0	0	0	0	0	0	0	0	0
Female	Severe	COL 20y prior, 4 recent FITs	85	None	4.79274	4.79007	0.00614619	0.00160413	0	0.00614619	0.000290988	491.147	102.534	0	0	0	0	0	0	0	0	0
Female	Severe	COL 20y prior, 4 recent FITs	86	None	4.48869	4.48645	0.00534444	0.00135324	0	0.00534444	0.000263646	420.886	93.8126	0	0	0	0	0	0	0	0	0
Female	Severe	COL 20y prior, 4 recent FITs	87	None	4.259	4.25708	0.00472969	0.00116336	0	0.00472969	0.000243952	367.283	86.2758	0	0	0	0	0	0	0	0	0
Female	Severe	COL 20y prior, 4 recent FITs	88	None	4.02148	4.01988	0.00412475	0.000974251	0	0.00412475	0.00022132	313.658	78.0267	0	0	0	0	0	0	0	0	0
Female	Severe	COL 20y prior, 4 recent FITs	89	None	3.68585	3.68458	0.00347707	0.000784061	0	0.00347707	0.00019365	257.865	69.9851	0	0	0	0	0	0	0	0	0
Female	Severe	COL 20y prior, 4 recent FITs	90	None	3.50219	3.5011	0.00308361	0.000675013	0	0.00308361	0.000179841	225.046	64.2786	0	0	0	0	0	0	0	0	0
Female	Severe	COL 20y prior, 3 FITs	76	COL	8.28039	8.27212	0.019583	0.00262779	0	1.20375	0.0319179	3663.56	442.88	0.0195767	0.0233803	-0.000200933	-0.00404781	0	1.18397	0.031239	1927.68	82449
Female	Severe	COL 20y prior, 3 FITs	77	COL	7.76787	7.76038	0.0186381	0.00225725	0	1.19623	0.0336127	3584.73	461.927	0.0171378	0.0203879	0.000559645	-0.00371408	0	1.17815	0.0329787	1944.19	95359.6
Female	Severe	COL 20y prior, 3 FITs	78	COL	7.25298	7.24621	0.0178038	0.00192705	0	1.17818	0.0349063	3493.95	482.177	0.0148368	0.0176348	0.00141084	-0.00335292	0	1.16179	0.0343198	1967.51	111570
Female	Severe	COL 20y prior, 3 FITs	79	COL	6.90052	6.89423	0.0164503	0.00184454	0	1.08302	0.0325843	3274.91	475.022	0.0127569	0.0151082	0.00119284	-0.00300053	0	1.06777	0.0320202	1997.7	132226
Female	Severe	COL 20y prior, 3 FITs	80	COL	6.5217	6.51595	0.0159009	0.00155274	0	1.08059	0.0345554	3226.04	495.1	0.0112532	0.0128385	0.00188503	-0.00283274	0	1.06658	0.0340192	2030.92	158190
Female	Severe	COL 20y prior, 3 FITs	81	COL	6.07767	6.07244	0.015361	0.00136201	0	1.07841	0.0365106	3182.17	524.035	0.00952489	0.0107862	0.00283882	-0.00242731	0	1.06589	0.0360179	2072.42	192137
Female	Severe	COL 20y prior, 3 FITs	82	COL	5.79548	5.79061	0.0147717	0.00119089	0	1.07653	0.0385906	3149.31	543.864	0.00790615	0.00886768	0.00329221	-0.002204	0	1.06505	0.0381207	2135.79	240851
Female	Severe	COL 20y prior, 3 FITs	83	COL	5.44665	5.44219	0.0140064	0.0010464	0	1.05177	0.03966	3059.66	562.212	0.00658846	0.00712218	0.0037093	-0.00192671	0	1.04148	0.0392201	2204.3	309498
Female	Severe	COL 20y prior, 3 FITs	84	COL	5.13139	5.12733	0.0131691	0.000881793	0	1.05138	0.0419952	3022.56	589.5	0.00538684	0.00557726	0.0040008	-0.00167577	0	1.04221	0.0415894	2261.6	405504
Female	Severe	COL 20y prior, 3 FITs	85	COL	4.79499	4.79129	0.0123743	0.000739284	0	1.05105	0.0444686	2990.13	624.076	0.00426206	0.00425154	0.00429238	-0.00144406	0	1.04297	0.0440957	2318.97	545442
Female	Severe	COL 20y prior, 3 FITs	86	COL	4.49024	4.48685	0.0116776	0.00062816	0	1.05081	0.0470466	2964.76	660.767	0.00327587	0.00317384	0.00455666	-0.00123345	0	1.04369	0.0467038	2381.32	750298
Female	Severe	COL 20y prior, 3 FITs	87	COL	4.26059	4.25741	0.011055	0.000549943	0	1.05065	0.0497742	2953.1	693.637	0.00297593	0.00227097	0.00467449	-0.00107587	0	1.04427	0.0494527	2443.33	1.0759e+06
Female	Severe	COL 20y prior, 3 FITs	88	COL	4.02255	4.01958	0.010461	0.000476457	0	1.05051	0.0526524	2947.32	733.239	0.0024406	0.00151087	0.00482283	-0.000906213	0	1.04487	0.0523565	2502.94	1.65663e+06
Female	Severe	COL 20y prior, 3 FITs	89	COL	3.68658	3.68385	0.00987436	0.000397095	0	1.05037	0.0556924	2936.04	797.002	0.00167045	0.000920006	0.00504499	-0.000733612	0	1.04554	0.0554289	2561.53	2.78425e+06
Female	Severe	COL 20y prior, 3 FITs	90	COL	3.50296	3.50039	0.00937677	0.000349231	0	1.05029	0.0589019	2939.76	839.84	0.00142777	0.000485988	0.0050474	-0.000636158	0	1.04597	0.0586542	2618.45	5.38788e+06
Female	Severe	COL 20y prior, 3 FITs	76	FIT	8.26597	8.25407	0.0238778	0.00564851	1	0.0841395	0.00260443	1956.7	237.059	0.00515419	0.00551814	0.0040938	-0.0010271	1	0.0643556	0.00192553	187.061	33899.2
Female	Severe	COL 20y prior, 3 FITs	77	FIT	7.75586	7.74528	0.0224384	0.00499386	1	0.0817118	0.00264864	1811.96	233.943	0.00512633	0.0050498	0.00435991	-0.000977469	1	0.0636333	0.00201464	200.458	39696.3
Female	Severe	COL 20y prior, 3 FITs	78	FIT	7.24254	7.23319	0.0210996	0.00436923	1	0.0773481	0.0026004	1668.3	230.645	0.00439233	0.00456962	0.00470656	-0.000910742	1	0.0609551	0.00201393	213.144	46643.6
Female	Severe	COL 20y prior, 3 FITs	79	FIT	6.89181	6.8833	0.0201422	0.00395913	1	0.0701343	0.00240775	1560.84	226.758	0.00405266	0.00407849	0.0048848	-0.000885945	1	0.0548768	0.00184367	224.811	55121.2
Female	Severe	COL 20y prior, 3 FITs	80	FIT	6.51438	6.50669	0.0192217	0.00352038	1	0.0686762	0.00248407	1458.67	224.181	0.00393571	0.00358402	0.00520577	-0.000865101	1	0.0546603	0.00194784	235.647	65749.4
Female	Severe	COL 20y prior, 3 FITs	81	FIT	6.07132	6.0646	0.0179976	0.00305113	1	0.067085	0.00255232	1334.5	220.048	0.00318003	0.00308408	0.00547544	-0.000738188	1	0.0545628	0.00205963	245.345	79552
Female	Severe	COL 20y prior, 3 FITs	82	FIT	5.79041	5.78434	0.017029	0.00270634	1	0.065876	0.00264533	1244.68	215.181	0.00283255	0.0025542	0.00554951	-0.000688557	1	0.0543965	0.00217542	253.244	99148.1
Female	Severe	COL 20y prior, 3 FITs	83	FIT	5.44255	5.43719	0.0158053	0.00235545	1	0.0604563	0.00253664	1129.82	207.795	0.00248837	0.00200483	0.0055082	-0.000617652	1	0.0501592	0.00209676	259.453	129414
Female	Severe	COL 20y prior, 3 FITs	84	FIT	5.12775	5.12308	0.0145927	0.00200897	1	0.0592936	0.00262824	1028.43	200.744	0.0017437	0.00149891	0.00542445	-0.000548591	1	0.0501253	0.00222235	262.912	175402
Female	Severe	COL 20y prior, 3 FITs	85	FIT	4.79219	4.78814	0.0134344	0.00170118	1	0.058184	0.00272777	932.345	194.72	0.00146555	0.00111205	0.00535244	-0.000482167	1	0.050102	0.00235489	265.464	238716
Female	Severe	COL 20y prior, 3 FITs	86	FIT	4.48816	4.48463	0.012387	0.00144663	1	0.057198	0.00283639	848.059	189.104	0.00118915	0.000796963	0.00526613	-0.000414983	1	0.0500771	0.00249364	269.131	337696
Female	Severe	COL 20y prior, 3 FITs	87	FIT	4.25869	4.25556	0.0115117	0.00125479	1	0.0563784	0.00295747	781.737	183.698	0.0010744	0.000553624	0.00513119	-0.00037103	1	0.0499979	0.002636	272.411	492051
Female	Severe	COL 20y prior, 3 FITs	88	FIT	4.02108	4.01835	0.010639	0.00106169	1	0.0555439	0.00308182	717.708	178.608	0.000975005	0.000378334	0.00500084	-0.000320978	1	0.0499057	0.00278594	274.962	726771
Female	Severe	COL 20y prior, 3 FITs	89	FIT	3.68555	3.68322	0.00974725	0.000866704	1	0.0546969	0.00320992	647.857	175.894	0.000643189	0.000265306	0.00491788	-0.000264003	1	0.0498676	0.00294641	277.002	1.04408e+06
Female	Severe	COL 20y prior, 3 FITs	90	FIT	3.50195	3.49988	0.00910092	0.000753207	1	0.0540469	0.00335611	603.098	172.32	0.000419792	negative	0.00477155	-0.000232182	1	0.0497175	0.00310843	278.428	negative
Female	Severe	COL 20y prior, 3 FITs	76	None	8.26082	8.24864	0.019784	0.00667561	0	0.019784	0.000678901	1770.37	214.626	0	0	0	0	0	0	0	0	0
Female	Severe	COL 20y prior, 3 FITs	77	None	7.75074	7.73999	0.0180785	0.00597132	0	0.0180785	0.000633996	1610.48	208.073	0	0	0	0	0	0	0	0	0
Female	Severe	COL 20y prior, 3 FITs	78	None	7.23814	7.22879	0.016393	0.00527997	0	0.016393	0.000586477	1450.39	200.641	0	0	0	0	0	0	0	0	0
Female	Severe	COL 20y prior, 3 FITs	79	None	6.88776	6.87929	0.0152574	0.00484507	0	0.0152574	0.000564079	1344.34	195.418	0	0	0	0	0	0	0	0	0
Female	Severe	COL 20y prior, 3 FITs	80	None	6.51044	6.50289	0.0140159	0.00438548	0	0.0140159	0.000536224	1227.52	188.765	0	0	0	0	0	0	0	0	0
Female	Severe	COL 20y prior, 3 FITs	81	None	6.06814	6.06167	0.0125222	0.00378931	0	0.0125222	0.000492691	1084.12	178.848	0	0	0	0	0	0	0	0	0
Female	Severe	COL 20y prior, 3 FITs	82	None	5.78757	5.7818	0.0114795	0.0033949	0	0.0114795	0.000469905	986.12	170.556	0	0	0	0	0	0	0	0	0
Female	Severe	COL 20y prior, 3 FITs	83	None	5.44006	5.43504	0.0102971	0.0029731	0	0.0102971	0.000439877	874.502	160.901	0	0	0	0	0	0	0	0	0
Female	Severe	COL 20y prior, 3 FITs	84	None	5.126	5.1217	0.00916828	0.00255756	0	0.00916828	0.000405888	768	149.95	0	0	0	0	0	0	0	0	0
Female	Severe	COL 20y prior, 3 FITs	85	None	4.79073	4.78708	0.00808193	0.00218334	0	0.00808193	0.000372883	665.528	139.026	0	0	0	0	0	0	0	0	0
Female	Severe	COL 20y prior, 3 FITs	86	None	4.48697	4.48387	0.00712091	0.00186161	0	0.00712091	0.000342748	577.287	128.747	0	0	0	0	0	0	0	0	0
Female	Severe	COL 20y prior, 3 FITs	87	None	4.25761	4.25493	0.00638051	0.00162582	0	0.00638051	0.000321467	510.227	119.914	0	0	0	0	0	0	0	0	0
Female	Severe	COL 20y prior, 3 FITs	88	None	4.02011	4.01783	0.00563818	0.00138267	0	0.00563818	0.000295887	442.505	110.135	0	0	0	0	0	0	0	0	0
Female	Severe	COL 20y prior, 3 FITs	89	None	3.68491	3.68306	0.00482936	0.00113071	0	0.00482936	0.000263514	369.572	100.344	0	0	0	0	0	0	0	0	0
Female	Severe	COL 20y prior, 3 FITs	90	None	3.50153	3.49993	0.00432937	0.000985389	0	0.00432937	0.000247672	325.543	93.0141	0	0	0	0	0	0	0	0	0
Female	Severe	COL 20y prior, 3 recent FITs	76	COL	8.28195	8.27507	0.0152878	0.00233854	0	1.20225	0.0318255	3425.08	413.904	0.0172865	0.0210373	-0.00262073	-0.00362973	0	1.18434	0.0311966	1891.71	89921.7
Female	Severe	COL 20y prior, 3 recent FITs	77	COL	7.76951	7.76336	0.0142714	0.00197249	0	1.19481	0.0335201	3348.18	431.279	0.0150669	0.0182827	-0.00197884	-0.00332648	0	1.17856	0.032937	1900.15	103932
Female	Severe	COL 20y prior, 3 recent FITs	78	COL	7.25429	7.24884	0.0132841	0.00165124	0	1.17711	0.0348248	3255.38	449.089	0.0126018	0.0157646	-0.00130443	-0.0029803	0	1.16252	0.0342909	1916.22	121553
Female	Severe	COL 20y prior, 3 recent FITs	79	COL	6.90204	6.89706	0.0117954	0.00157027	0	1.0823	0.032517	3033.84	439.875	0.0109422	0.0134697	-0.00164489	-0.00263004	0	1.06886	0.0320085	1940.15	144038
Female	Severe	COL 20y prior, 3 recent FITs	80	COL	6.52351	6.51905	0.0110812	0.00127833	0	1.07991	0.0344873	2981.99	457.428	0.0101931	0.011445	-0.00112079	-0.00246856	0	1.06771	0.0340094	1967.84	171938
Female	Severe	COL 20y prior, 3 recent FITs	81	COL	6.07871	6.07472	0.010394	0.00107888	0	1.07774	0.0364377	2936.97	483.474	0.00788926	0.00963385	-0.000346682	-0.00210856	0	1.067	0.036005	2004.92	208112
Female	Severe	COL 20y prior, 3 recent FITs	82	COL	5.79674	5.79309	0.00977744	0.000913604	0	1.0759	0.0385161	2906.92	501.791	0.00658777	0.00790468	4.69251e-05	-0.00190327	0	1.06617	0.0381081	2065.78	261336
Female	Severe	COL 20y prior, 3 recent FITs	83	COL	5.44784	5.44449	0.00915484	0.000795157	0	1.05177	0.0396096	2831.42	520.053	0.00585574	0.00633592	0.00051711	-0.0016452	0	1.04313	0.0392319	2133.23	336689
Female	Severe	COL 20y prior, 3 recent FITs	84	COL	5.13233	5.12928	0.00854414	0.000651998	0	1.05137	0.0419403	2809.55	547.748	0.00456147	0.00503476	0.000905691	-0.00143286	0	1.04374	0.0415947	2191.39	435251
Female	Severe	COL 20y prior, 3 recent FITs	85	COL	4.79573	4.79294	0.00799691	0.000536501	0	1.05105	0.0444109	2793.55	582.848	0.00369948	0.00392391	0.00131261	-0.00123347	0	1.04437	0.044096	2250.23	573467
Female	Severe	COL 20y prior, 3 recent FITs	86	COL	4.49104	4.48846	0.00751431	0.00044906	0	1.05082	0.0469863	2783.68	620.186	0.00296861	0.00294865	0.00166076	-0.00105105	0	1.04497	0.0466989	2313.21	784496
Female	Severe	COL 20y prior, 3 recent FITs	87	COL	4.26128	4.25885	0.00709353	0.000386773	0	1.05066	0.0497092	2784.08	653.716	0.00256105	0.00211202	0.00187382	-0.000917804	0	1.04544	0.0494412	2375.9	1.12494e+06
Female	Severe	COL 20y prior, 3 recent FITs	88	COL	4.02308	4.0208	0.00669408	0.000329188	0	1.05052	0.052586	2789.49	693.766	0.00192013	0.00139949	0.00210188	-0.000776496	0	1.04593	0.0523407	2436.37	1.7409e+06
Female	Severe	COL 20y prior, 3 recent FITs	89	COL	3.68702	3.68489	0.00630596	0.000271426	0	1.05039	0.0556222	2792.24	757.752	0.00151379	0.000821657	0.00241042	-0.000624893	0	1.04649	0.0554061	2495.92	3.03766e+06
Female	Severe	COL 20y prior, 3 recent FITs	90	COL	3.50313	3.50109	0.00599934	0.000236399	0	1.05032	0.0588302	2807.17	801.797	0.00109706	0.000371482	0.00251176	-0.000542338	0	1.04683	0.0586275	2553.92	6.87494e+06
Female	Severe	COL 20y prior, 3 recent FITs	76	FIT	8.26888	8.25851	0.0200128	0.00516655	1	0.0809875	0.00251762	1710.38	207.105	0.00421977	0.00459063	0.00210431	-0.000801721	1	0.0630789	0.00188865	142.898	31128.2
Female	Severe	COL 20y prior, 3 recent FITs	77	FIT	7.75822	7.74909	0.0185439	0.00453724	1	0.0786074	0.00255885	1569.85	202.585	0.00377953	0.00406794	0.00229364	-0.000761724	1	0.0623571	0.00197576	151.311	37196
Female	Severe	COL 20y prior, 3 recent FITs	78	FIT	7.245	7.23706	0.0171212	0.00392566	1	0.0742806	0.00250844	1427.69	197.275	0.0033136	0.00358453	0.00253273	-0.000705889	1	0.0596921	0.00197451	159.553	44511.6
Female	Severe	COL 20y prior, 3 recent FITs	79	FIT	6.894	6.88685	0.0160487	0.00352657	1	0.0671337	0.00231528	1319.11	191.541	0.00290647	0.00313932	0.00260843	-0.000673736	1	0.0536935	0.00180677	167.461	53343.1
Female	Severe	COL 20y prior, 3 recent FITs	80	FIT	6.51629	6.50993	0.0150128	0.00309751	1	0.0656111	0.00238408	1216.81	186.916	0.00297772	0.00275359	0.00281081	-0.000649375	1	0.0534091	0.00190619	175.019	63560
Female	Severe	COL 20y prior, 3 recent FITs	81	FIT	6.07314	6.06769	0.0137089	0.00263102	1	0.0640311	0.0024479	1094.88	180.444	0.00231966	0.00239819	0.00296815	-0.000556425	1	0.0532904	0.00201522	182.219	75982
Female	Severe	COL 20y prior, 3 recent FITs	82	FIT	5.79197	5.78713	0.012719	0.00230028	1	0.0627946	0.00253369	1007.82	174.148	0.0018138	0.00203941	0.0029885	-0.0005166	1	0.053064	0.00212577	188.976	92661.9
Female	Severe	COL 20y prior, 3 recent FITs	83	FIT	5.44423	5.44	0.0116494	0.00198319	1	0.0576211	0.00242935	907.987	166.909	0.00225082	0.00167465	0.00301167	-0.000457163	1	0.0489834	0.00205159	195.136	116523
Female	Severe	COL 20y prior, 3 recent FITs	84	FIT	5.12904	5.12539	0.0106496	0.00167839	1	0.0565967	0.00251889	822.9	160.554	0.00127302	0.00133624	0.00301114	-0.000406467	1	0.0489582	0.00217322	200.112	149758
Female	Severe	COL 20y prior, 3 recent FITs	85	FIT	4.79324	4.7901	0.00969655	0.00141224	1	0.0556326	0.0026185	744.069	155.335	0.00121006	0.00103373	0.00301225	-0.000357736	1	0.0489483	0.00230361	204.789	198107
Female	Severe	COL 20y prior, 3 recent FITs	86	FIT	4.48904	4.48633	0.00885668	0.00119251	1	0.0547786	0.00272553	675.096	150.479	0.00097501	0.000757907	0.00300313	-0.000307605	1	0.048925	0.00243812	210.106	277218
Female	Severe	COL 20y prior, 3 recent FITs	87	FIT	4.25963	4.25722	0.00817669	0.00103072	1	0.0540872	0.0028463	623.411	146.436	0.000913511	0.00051921	0.00295698	-0.000273854	1	0.0488675	0.00257828	215.071	414227
Female	Severe	COL 20y prior, 3 recent FITs	88	FIT	4.02164	4.01956	0.00748658	0.000867482	1	0.0533679	0.00296953	571.597	142.204	0.000483801	0.000318058	0.00289437	-0.000238202	1	0.0487757	0.00272424	219.337	689613
Female	Severe	COL 20y prior, 3 recent FITs	89	FIT	3.686	3.68425	0.0067794	0.000697991	1	0.0526553	0.00309861	515.637	139.957	0.000500745	0.000158056	0.00288386	-0.000198328	1	0.0487598	0.0028825	223.134	1.41174e+06
Female	Severe	COL 20y prior, 3 recent FITs	90	FIT	3.50229	3.50072	0.00631567	0.000602976	1	0.0521529	0.00324689	482.716	137.891	0.000256957	negative	0.00282808	-0.000175761	1	0.0486653	0.00304427	226.35	negative
Female	Severe	COL 20y prior, 3 recent FITs	76	None	8.26466	8.25389	0.0179085	0.00596827	0	0.0179085	0.00062897	1568.61	190.045	0	0	0	0	0	0	0	0	0
Female	Severe	COL 20y prior, 3 recent FITs	77	None	7.75444	7.745	0.0162503	0.00529897	0	0.0162503	0.000583092	1417.47	183.018	0	0	0	0	0	0	0	0	0
Female	Severe	COL 20y prior, 3 recent FITs	78	None	7.24169	7.23357	0.0145885	0.00463154	0	0.0145885	0.000533925	1263.3	174.645	0	0	0	0	0	0	0	0	0
Female	Severe	COL 20y prior, 3 recent FITs	79	None	6.8911	6.88381	0.0134403	0.00420031	0	0.0134403	0.000508512	1158.61	168.309	0	0	0	0	0	0	0	0	0
Female	Severe	COL 20y prior, 3 recent FITs	80	None	6.51331	6.5069	0.0122019	0.00374689	0	0.0122019	0.000477893	1044.53	160.526	0	0	0	0	0	0	0	0	0
Female	Severe	COL 20y prior, 3 recent FITs	81	None	6.07082	6.0654	0.0107407	0.00318744	0	0.0107407	0.000432679	908.587	149.798	0	0	0	0	0	0	0	0	0
Female	Severe	COL 20y prior, 3 recent FITs	82	None	5.79016	5.78539	0.00973052	0.00281688	0	0.00973052	0.000407917	815.687	140.991	0	0	0	0	0	0	0	0	0
Female	Severe	COL 20y prior, 3 recent FITs	83	None	5.44198	5.43788	0.00863773	0.00244036	0	0.00863773	0.000377758	716.06	131.68	0	0	0	0	0	0	0	0	0
Female	Severe	COL 20y prior, 3 recent FITs	84	None	5.12777	5.12429	0.00763845	0.00208486	0	0.00763845	0.000345665	624.455	121.862	0	0	0	0	0	0	0	0	0
Female	Severe	COL 20y prior, 3 recent FITs	85	None	4.79203	4.78909	0.0066843	0.00176997	0	0.0066843	0.000314886	538.141	112.368	0	0	0	0	0	0	0	0	0
Female	Severe	COL 20y prior, 3 recent FITs	86	None	4.48807	4.48559	0.00585355	0.00150011	0	0.00585355	0.000287408	463.911	103.423	0	0	0	0	0	0	0	0	0
Female	Severe	COL 20y prior, 3 recent FITs	87	None	4.25871	4.25657	0.00521971	0.00130458	0	0.00521971	0.000268019	408.157	95.8885	0	0	0	0	0	0	0	0	0
Female	Severe	COL 20y prior, 3 recent FITs	88	None	4.02116	4.01936	0.0045922	0.00110568	0	0.0045922	0.000245292	352.312	87.6537	0	0	0	0	0	0	0	0	0
Female	Severe	COL 20y prior, 3 recent FITs	89	None	3.6855	3.68405	0.00389554	0.000896319	0	0.00389554	0.000216106	291.585	79.148	0	0	0	0	0	0	0	0	0
Female	Severe	COL 20y prior, 3 recent FITs	90	None	3.50203	3.50077	0.00348759	0.000778736	0	0.00348759	0.000202619	257.046	73.4255	0	0	0	0	0	0	0	0	0
Female	Severe	COL 20y prior, 2 FITs	76	COL	8.27883	8.26958	0.0220625	0.00283291	0	1.21038	0.0322907	3827.48	462.839	0.0214877	0.0251553	0.000957709	-0.00437732	0	1.18928	0.0315741	1952.41	77614.1
Female	Severe	COL 20y prior, 2 FITs	77	COL	7.76666	7.75822	0.0211608	0.00245742	0	1.2025	0.0339907	3747.61	483.05	0.0184698	0.021889	0.00179059	-0.00401999	0	1.18313	0.0333182	1971.69	90076.7
Female	Severe	COL 20y prior, 2 FITs	78	COL	7.25187	7.24419	0.0203207	0.00211685	0	1.1825	0.0352133	3650.65	503.942	0.0159717	0.018904	0.0026736	-0.003638	0	1.16485	0.0345879	1997.9	105687
Female	Severe	COL 20y prior, 2 FITs	79	COL	6.89961	6.89244	0.0189892	0.00203586	0	1.08637	0.0328568	3428.78	497.469	0.0139419	0.0161846	0.00252265	-0.0032707	0	1.0699	0.0322536	2030.99	125489
Female	Severe	COL 20y prior, 2 FITs	80	COL	6.52102	6.51442	0.0184717	0.00173304	0	1.0837	0.0348311	3378.32	518.591	0.0126751	0.0137824	0.00328161	-0.00309287	0	1.06851	0.0342549	2067.27	149993
Female	Severe	COL 20y prior, 2 FITs	81	COL	6.07674	6.0707	0.0179555	0.00155033	0	1.08136	0.0367938	3332.51	548.95	0.0101847	0.0116282	0.00429556	-0.00265676	0	1.0677	0.0362606	2111.8	181609
Female	Severe	COL 20y prior, 2 FITs	82	COL	5.79482	5.78915	0.0174388	0.00137576	0	1.07937	0.038886	3300.77	570.165	0.00870432	0.00959664	0.00485466	-0.00241712	0	1.06678	0.0383749	2177.75	226929
Female	Severe	COL 20y prior, 2 FITs	83	COL	5.44605	5.44082	0.0166862	0.00122434	0	1.0518	0.0398344	3202.14	588.54	0.00751476	0.00774916	0.00532867	-0.00212107	0	1.04044	0.0393529	2248.67	290182
Female	Severe	COL 20y prior, 2 FITs	84	COL	5.13085	5.12605	0.0158835	0.0010505	0	1.05139	0.0421793	3163.91	617.223	0.00608191	0.00614864	0.00568684	-0.00185421	0	1.0412	0.0417313	2308.32	375421
Female	Severe	COL 20y prior, 2 FITs	85	COL	4.79467	4.79026	0.0151606	0.000898461	0	1.05107	0.0446636	3131.23	653.666	0.00502143	0.00475005	0.006094	-0.00160606	0	1.042	0.0442483	2367.85	498489
Female	Severe	COL 20y prior, 2 FITs	86	COL	4.48979	4.48572	0.0144571	0.00077881	0	1.05083	0.0472544	3101.54	691.425	0.0038812	0.00351081	0.00638049	-0.00138743	0	1.04275	0.0468684	2432.19	692773
Female	Severe	COL 20y prior, 2 FITs	87	COL	4.26006	4.25625	0.0138162	0.00068739	0	1.05066	0.0499956	3085.08	724.837	0.00319085	0.00245979	0.00652812	-0.00121724	0	1.04337	0.0496309	2495.88	1.01467e+06
Female	Severe	COL 20y prior, 2 FITs	88	COL	4.02205	4.01848	0.0131804	0.000602136	0	1.05051	0.0528896	3075.1	765.24	0.00255659	0.00160562	0.00668216	-0.00103526	0	1.04401	0.0525507	2556.73	1.59236e+06
Female	Severe	COL 20y prior, 2 FITs	89	COL	3.68626	3.68298	0.0125325	0.000509422	0	1.05036	0.0559448	3056.98	830.028	0.00193408	0.000943839	0.00691182	-0.00084916	0	1.04474	0.0556398	2616.2	2.77187e+06
Female	Severe	COL 20y prior, 2 FITs	90	COL	3.50266	3.49957	0.0119806	0.000454442	0	1.05029	0.0591716	3055.76	873.183	0.00168365	0.000476456	0.00691017	-0.000738638	0	1.04522	0.058883	2673.63	5.6115e+06
Female	Severe	COL 20y prior, 2 FITs	76	FIT	8.26385	8.25081	0.0262727	0.00603595	1	0.0884992	0.00275611	2131.3	258.314	0.00650353	0.00645111	0.00516798	-0.00117429	1	0.0673944	0.00203944	222.84	34542.9
Female	Severe	COL 20y prior, 2 FITs	77	FIT	7.75358	7.7419	0.0248584	0.00536207	1	0.0860063	0.00280577	1984.12	256.283	0.00539051	0.00565004	0.00548817	-0.00111533	1	0.0666361	0.00213333	237.719	42073.8
Female	Severe	COL 20y prior, 2 FITs	78	FIT	7.24085	7.23049	0.0235194	0.00471628	1	0.0811742	0.00274425	1833.9	253.634	0.00495796	0.00492175	0.00587231	-0.00103857	1	0.0635271	0.00211889	251.883	51177.6
Female	Severe	COL 20y prior, 2 FITs	79	FIT	6.89023	6.88072	0.0225619	0.00429639	1	0.0736725	0.00254597	1724.49	250.627	0.00456059	0.00425957	0.00609541	-0.00101017	1	0.057206	0.0019427	265.063	62227.6
Female	Severe	COL 20y prior, 2 FITs	80	FIT	6.51261	6.50399	0.0216157	0.00383892	1	0.0721254	0.00262596	1615.93	248.453	0.00426555	0.00369219	0.00642563	-0.000986988	1	0.0569354	0.00204977	277.416	75135.8
Female	Severe	COL 20y prior, 2 FITs	81	FIT	6.06982	6.06223	0.0204034	0.0033534	1	0.0704714	0.0026997	1488.03	245.459	0.00326434	0.00317729	0.00674347	-0.000853688	1	0.0568114	0.00216655	288.693	90861.4
Female	Severe	COL 20y prior, 2 FITs	82	FIT	5.78921	5.78229	0.0194639	0.00300081	1	0.0692263	0.00279888	1396.64	241.538	0.00309132	0.00264128	0.00687976	-0.000792075	1	0.0566421	0.00228773	298.577	113043
Female	Severe	COL 20y prior, 2 FITs	83	FIT	5.44153	5.43536	0.0182731	0.00263518	1	0.0631633	0.00266726	1278.38	235.198	0.0029988	0.00212939	0.00691563	-0.000710231	1	0.0518058	0.00218584	306.682	144023
Female	Severe	COL 20y prior, 2 FITs	84	FIT	5.12692	5.12149	0.0170538	0.0022681	1	0.0619802	0.00276498	1172.87	229.009	0.0021562	0.00166122	0.00685719	-0.000636614	1	0.0517835	0.00231696	311.486	187505
Female	Severe	COL 20y prior, 2 FITs	85	FIT	4.7913	4.78652	0.0158958	0.00194433	1	0.0608716	0.00287273	1072.7	224.109	0.00164715	0.00123953	0.00682913	-0.000560197	1	0.0518049	0.00245743	315.013	254139
Female	Severe	COL 20y prior, 2 FITs	86	FIT	4.48747	4.48326	0.0148253	0.00167182	1	0.0598667	0.00298869	982.665	219.185	0.00156139	0.000882322	0.00674874	-0.000494416	1	0.0517901	0.00260271	319.22	361795
Female	Severe	COL 20y prior, 2 FITs	87	FIT	4.25819	4.25441	0.0139229	0.00146581	1	0.0589737	0.00311556	911.877	214.337	0.00131557	0.00058373	0.00663477	-0.000438814	1	0.0516856	0.00275085	322.784	552968
Female	Severe	COL 20y prior, 2 FITs	88	FIT	4.02052	4.01718	0.0130049	0.00125613	1	0.0581635	0.00325102	842.678	209.768	0.00102875	0.000345438	0.00650659	-0.000381264	1	0.0516652	0.00291208	325.441	942111
Female	Severe	COL 20y prior, 2 FITs	89	FIT	3.68514	3.68228	0.0120481	0.00103616	1	0.0572161	0.00338357	763.945	207.465	0.000820339	0.000165981	0.00642749	-0.000322418	1	0.0515955	0.00307855	327.362	1.97229e+06
Female	Severe	COL 20y prior, 2 FITs	90	FIT	3.50167	3.49908	0.0113475	0.000906703	1	0.0565475	0.00353863	714.168	204.101	0.000693842	4.20698e-05	0.006277	-0.000286378	1	0.0514771	0.00325004	328.493	7.80828e+06
Female	Severe	COL 20y prior, 2 FITs	76	None	8.25735	8.24416	0.0211048	0.00721024	0	0.0211048	0.000716665	1909.67	231.639	0	0	0	0	0	0	0	0	0
Female	Severe	COL 20y prior, 2 FITs	77	None	7.74819	7.73651	0.0193702	0.0064774	0	0.0193702	0.000672443	1744.33	225.468	0	0	0	0	0	0	0	0	0
Female	Severe	COL 20y prior, 2 FITs	78	None	7.2359	7.22568	0.0176471	0.00575485	0	0.0176471	0.000625363	1578.54	218.462	0	0	0	0	0	0	0	0	0
Female	Severe	COL 20y prior, 2 FITs	79	None	6.88567	6.8764	0.0164665	0.00530656	0	0.0164665	0.000603279	1466.02	213.196	0	0	0	0	0	0	0	0	0
Female	Severe	COL 20y prior, 2 FITs	80	None	6.50834	6.50005	0.0151901	0.00482591	0	0.0151901	0.000576184	1343.33	206.665	0	0	0	0	0	0	0	0	0
Female	Severe	COL 20y prior, 2 FITs	81	None	6.06656	6.05938	0.01366	0.00420709	0	0.01366	0.000533148	1195.34	197.271	0	0	0	0	0	0	0	0	0
Female	Severe	COL 20y prior, 2 FITs	82	None	5.78611	5.77968	0.0125842	0.00379288	0	0.0125842	0.000511149	1092.46	189.017	0	0	0	0	0	0	0	0	0
Female	Severe	COL 20y prior, 2 FITs	83	None	5.43853	5.43289	0.0113575	0.00334541	0	0.0113575	0.000481424	975.912	179.63	0	0	0	0	0	0	0	0	0
Female	Severe	COL 20y prior, 2 FITs	84	None	5.12477	5.11991	0.0101967	0.00290471	0	0.0101967	0.000448018	863.54	168.663	0	0	0	0	0	0	0	0	0
Female	Severe	COL 20y prior, 2 FITs	85	None	4.78965	4.78549	0.00906665	0.00250452	0	0.00906665	0.000415304	755.154	157.801	0	0	0	0	0	0	0	0	0
Female	Severe	COL 20y prior, 2 FITs	86	None	4.48591	4.48233	0.00807659	0.00216624	0	0.00807659	0.000385984	663.19	147.957	0	0	0	0	0	0	0	0	0
Female	Severe	COL 20y prior, 2 FITs	87	None	4.25687	4.25374	0.00728811	0.00190463	0	0.00728811	0.00036471	590.516	138.823	0	0	0	0	0	0	0	0	0
Female	Severe	COL 20y prior, 2 FITs	88	None	4.01949	4.01682	0.00649829	0.0016374	0	0.00649829	0.000338937	516.417	128.564	0	0	0	0	0	0	0	0	0
Female	Severe	COL 20y prior, 2 FITs	89	None	3.68432	3.68213	0.00562064	0.00135858	0	0.00562064	0.00030502	435.495	118.273	0	0	0	0	0	0	0	0	0
Female	Severe	COL 20y prior, 2 FITs	90	None	3.50098	3.49906	0.00507047	0.00119308	0	0.00507047	0.000288585	386.474	110.451	0	0	0	0	0	0	0	0	0
Female	Severe	COL 20y prior, 2 recent FITs	76	COL	8.28095	8.27332	0.0172051	0.00249607	0	1.20891	0.032203	3555.42	429.745	0.0189187	0.0227838	-0.00182899	-0.00393082	0	1.18988	0.0315409	1906.1	83660.4
Female	Severe	COL 20y prior, 2 recent FITs	77	COL	7.76847	7.7616	0.0162327	0.00213146	0	1.20107	0.0338992	3477.38	448.024	0.0163557	0.0197391	-0.00111316	-0.00359963	0	1.18372	0.0332827	1917.27	97130.6
Female	Severe	COL 20y prior, 2 recent FITs	78	COL	7.25355	7.24739	0.0152644	0.0018051	0	1.18148	0.0351363	3381.03	466.517	0.0140829	0.0169583	-0.00038085	-0.00323766	0	1.16584	0.0345687	1936	114162
Female	Severe	COL 20y prior, 2 recent FITs	79	COL	6.90115	6.89548	0.0137518	0.0017158	0	1.08566	0.0327941	3155.03	457.55	0.0120216	0.0144337	-0.000704815	-0.00287716	0	1.07121	0.0322517	1962.44	135962
Female	Severe	COL 20y prior, 2 recent FITs	80	COL	6.52236	6.51724	0.0130649	0.00141974	0	1.08298	0.034762	3102.05	475.976	0.0107291	0.0121931	-0.000129262	-0.00270409	0	1.06979	0.0342495	1992.52	163414
Female	Severe	COL 20y prior, 2 recent FITs	81	COL	6.07804	6.07343	0.0124091	0.00122004	0	1.08067	0.036724	3055.23	503.049	0.00847528	0.0102007	0.00072536	-0.00231859	0	1.06899	0.0362569	2031.85	199187
Female	Severe	COL 20y prior, 2 recent FITs	82	COL	5.79612	5.79185	0.0118379	0.00105626	0	1.0787	0.0388116	3025.42	522.359	0.00737474	0.00839669	0.00118775	-0.00209866	0	1.06805	0.0383686	2094.61	249457
Female	Severe	COL 20y prior, 2 recent FITs	83	COL	5.4473	5.44336	0.0112278	0.000934898	0	1.0518	0.0397877	2942.44	540.556	0.00626441	0.00679834	0.00170069	-0.00182362	0	1.04227	0.0393743	2163.83	318289
Female	Severe	COL 20y prior, 2 recent FITs	84	COL	5.13184	5.12823	0.0106263	0.000778339	0	1.0514	0.0421284	2918.18	569.043	0.00507743	0.00545724	0.0021462	-0.00159813	0	1.04292	0.0417475	2223.6	407460
Female	Severe	COL 20y prior, 2 recent FITs	85	COL	4.79557	4.79224	0.0100846	0.000653724	0	1.05107	0.0446094	2899.95	605.135	0.00424562	0.00429793	0.00260667	-0.0013805	0	1.04359	0.0442596	2284.07	531434
Female	Severe	COL 20y prior, 2 recent FITs	86	COL	4.49065	4.48757	0.00957995	0.00055836	0	1.05084	0.047198	2886.03	643.117	0.00343946	0.00324276	0.00297574	-0.00118692	0	1.04423	0.0468759	2349.03	724393
Female	Severe	COL 20y prior, 2 recent FITs	87	COL	4.26082	4.25792	0.00913178	0.000488953	0	1.05067	0.0499359	2883.16	677.129	0.0029294	0.00232455	0.00319973	-0.00104067	0	1.04474	0.0496333	2413.64	1.03833e+06
Female	Severe	COL 20y prior, 2 recent FITs	88	COL	4.02267	4.01993	0.00871182	0.000422919	0	1.05053	0.0528268	2885.82	717.878	0.00208966	0.00154016	0.00345111	-0.000886245	0	1.04527	0.0525474	2475.74	1.60746e+06
Female	Severe	COL 20y prior, 2 recent FITs	89	COL	3.68673	3.68419	0.00828781	0.000354368	0	1.05039	0.0558779	2883.93	782.786	0.0016851	0.00089187	0.00378116	-0.000717773	0	1.04588	0.0556292	2536.76	2.84431e+06
Female	Severe	COL 20y prior, 2 recent FITs	90	COL	3.50293	3.50051	0.0079339	0.000313134	0	1.05031	0.0591025	2894.65	826.922	0.00131116	0.000375332	0.00387676	-0.000626716	0	1.04626	0.0588679	2596.02	6.91662e+06
Female	Severe	COL 20y prior, 2 recent FITs	76	FIT	8.26697	8.25567	0.0219534	0.0055083	1	0.0851285	0.00266482	1854.91	224.683	0.00493865	0.00521884	0.00291923	-0.000918593	1	0.0660943	0.00200268	171.255	32814.8
Female	Severe	COL 20y prior, 2 recent FITs	77	FIT	7.75652	7.7465	0.0204831	0.0048579	1	0.0826028	0.00270789	1710.5	220.81	0.00439976	0.00458002	0.00313726	-0.00087319	1	0.0652569	0.00209131	180.483	39406.5
Female	Severe	COL 20y prior, 2 recent FITs	78	FIT	7.2433	7.23452	0.0190346	0.00422365	1	0.0778021	0.00264498	1563.06	216.055	0.00383	0.00398549	0.00338933	-0.000819108	1	0.0621568	0.00207744	189.677	47591.9
Female	Severe	COL 20y prior, 2 recent FITs	79	FIT	6.89258	6.88463	0.0179575	0.00382176	1	0.070344	0.0024442	1451.35	210.81	0.00345299	0.00343507	0.00350083	-0.000771197	1	0.0558873	0.00190183	198.666	57834.7
Female	Severe	COL 20y prior, 2 recent FITs	80	FIT	6.51478	6.50767	0.0169187	0.0033694	1	0.0687742	0.00251791	1345.2	206.71	0.00315343	0.00293429	0.00372453	-0.000754433	1	0.0555801	0.00200537	207.453	70699.4
Female	Severe	COL 20y prior, 2 recent FITs	81	FIT	6.07206	6.06592	0.0156093	0.00289087	1	0.0670709	0.00258456	1218.21	200.829	0.00249823	0.00247707	0.00392565	-0.000647761	1	0.0553872	0.00211752	216.004	87201.4
Female	Severe	COL 20y prior, 2 recent FITs	82	FIT	5.79106	5.78553	0.0146463	0.00255286	1	0.0658215	0.00267646	1131.44	195.563	0.00230953	0.00204649	0.0039962	-0.000602068	1	0.0551713	0.00223348	224.422	109662
Female	Severe	COL 20y prior, 2 recent FITs	83	FIT	5.44292	5.43804	0.0135931	0.00222464	1	0.0600331	0.00254974	1027.52	188.95	0.00189104	0.00165499	0.00406598	-0.000533877	1	0.050506	0.00213631	232.143	140269
Female	Severe	COL 20y prior, 2 recent FITs	84	FIT	5.12853	5.12426	0.0125623	0.00189867	1	0.0589799	0.00264599	938.373	183.123	0.00176139	0.00132881	0.00408212	-0.000477802	1	0.0504998	0.00226509	238.059	179153
Female	Severe	COL 20y prior, 2 recent FITs	85	FIT	4.79259	4.78888	0.0116002	0.00161438	1	0.0580105	0.00275198	854.379	178.409	0.00126821	0.00103766	0.00412229	-0.000419845	1	0.0505326	0.00240212	243.37	234538
Female	Severe	COL 20y prior, 2 recent FITs	86	FIT	4.48843	4.48519	0.0107059	0.00137467	1	0.0571134	0.00286511	779.716	173.843	0.001217	0.000753181	0.00410171	-0.00037061	1	0.0505092	0.00254307	249.15	330798
Female	Severe	COL 20y prior, 2 recent FITs	87	FIT	4.25887	4.25597	0.00999813	0.00120076	1	0.0563854	0.0029925	723.996	170.113	0.00098186	0.000507489	0.00406607	-0.000328864	1	0.0504533	0.00268988	254.451	501393
Female	Severe	COL 20y prior, 2 recent FITs	88	FIT	4.02115	4.0186	0.00927559	0.00102055	1	0.0556284	0.00312214	668.059	166.242	0.000573291	0.000311189	0.00401488	-0.000288613	1	0.0503677	0.00284276	258.961	832168
Female	Severe	COL 20y prior, 2 recent FITs	89	FIT	3.68574	3.68356	0.00852659	0.00083632	1	0.0548863	0.00325875	606.01	164.517	0.000698955	0.000154886	0.00401994	-0.000235822	1	0.0503796	0.00301001	262.881	1.69725e+06
Female	Severe	COL 20y prior, 2 recent FITs	90	FIT	3.50212	3.50016	0.00799799	0.000730635	1	0.0543395	0.00341427	568.142	162.319	0.00050077	4.0931e-05	0.00394086	-0.000209215	1	0.0502823	0.00317966	266.126	6.50184e+06
Female	Severe	COL 20y prior, 2 recent FITs	76	None	8.26203	8.25043	0.0190341	0.00642689	0	0.0190341	0.000662148	1685	204.232	0	0	0	0	0	0	0	0	0
Female	Severe	COL 20y prior, 2 recent FITs	77	None	7.75212	7.74191	0.0173459	0.00573109	0	0.0173459	0.00061658	1528.49	197.43	0	0	0	0	0	0	0	0	0
Female	Severe	COL 20y prior, 2 recent FITs	78	None	7.23947	7.23063	0.0156452	0.00504276	0	0.0156452	0.000567544	1369.02	189.336	0	0	0	0	0	0	0	0	0
Female	Severe	COL 20y prior, 2 recent FITs	79	None	6.88912	6.88118	0.0144566	0.00459296	0	0.0144566	0.000542369	1258.85	182.94	0	0	0	0	0	0	0	0	0
Female	Severe	COL 20y prior, 2 recent FITs	80	None	6.51163	6.50459	0.0131941	0.00412383	0	0.0131941	0.000512545	1141.31	175.463	0	0	0	0	0	0	0	0	0
Female	Severe	COL 20y prior, 2 recent FITs	81	None	6.06956	6.06358	0.0116837	0.00353863	0	0.0116837	0.000467046	998.763	164.715	0	0	0	0	0	0	0	0	0
Female	Severe	COL 20y prior, 2 recent FITs	82	None	5.78875	5.78344	0.0106501	0.00315493	0	0.0106501	0.000442978	902.862	156.111	0	0	0	0	0	0	0	0	0
Female	Severe	COL 20y prior, 2 recent FITs	83	None	5.44103	5.43642	0.00952713	0.00275852	0	0.00952713	0.000413429	799.058	146.982	0	0	0	0	0	0	0	0	0
Female	Severe	COL 20y prior, 2 recent FITs	84	None	5.12677	5.12283	0.00848014	0.00237647	0	0.00848014	0.000380905	701.783	136.991	0	0	0	0	0	0	0	0	0
Female	Severe	COL 20y prior, 2 recent FITs	85	None	4.79132	4.78798	0.00747791	0.00203422	0	0.00747791	0.000349852	609.183	127.232	0	0	0	0	0	0	0	0	0
Female	Severe	COL 20y prior, 2 recent FITs	86	None	4.48721	4.48436	0.00660421	0.00174528	0	0.00660421	0.000322047	530.086	118.208	0	0	0	0	0	0	0	0	0
Female	Severe	COL 20y prior, 2 recent FITs	87	None	4.25789	4.2554	0.00593205	0.00152963	0	0.00593205	0.000302622	469.87	110.417	0	0	0	0	0	0	0	0	0
Female	Severe	COL 20y prior, 2 recent FITs	88	None	4.02058	4.01847	0.00526071	0.00130916	0	0.00526071	0.000279374	409.142	101.815	0	0	0	0	0	0	0	0	0
Female	Severe	COL 20y prior, 2 recent FITs	89	None	3.68504	3.68332	0.00450665	0.00107214	0	0.00450665	0.000248736	341.731	92.7779	0	0	0	0	0	0	0	0	0
Female	Severe	COL 20y prior, 2 recent FITs	90	None	3.50162	3.50012	0.00405713	0.00093985	0	0.00405713	0.00023461	302.891	86.5373	0	0	0	0	0	0	0	0	0
Female	Severe	COL 20y prior, 1 FIT	76	COL	8.27695	8.26618	0.0254416	0.00314556	0	1.21747	0.0326862	4058.54	490.981	0.02331	0.0268372	0.00279526	-0.00472766	0	1.19483	0.031926	2016.77	75148.4
Female	Severe	COL 20y prior, 1 FIT	77	COL	7.76498	7.75507	0.0245993	0.00275389	0	1.20916	0.0343885	3977.02	512.829	0.0205436	0.0232523	0.00371776	-0.00437174	0	1.18828	0.0336716	2039.13	87696.1
Female	Severe	COL 20y prior, 1 FIT	78	COL	7.24993	7.24085	0.0238143	0.00240285	0	1.18705	0.0355356	3873.99	535.019	0.0171026	0.0199853	0.00470425	-0.00396692	0	1.16794	0.0348655	2068.48	103500
Female	Severe	COL 20y prior, 1 FIT	79	COL	6.89801	6.88947	0.022491	0.00231727	0	1.09008	0.0331515	3649.26	529.686	0.0151379	0.0170172	0.00459527	-0.00357211	0	1.07219	0.0325022	2104.65	123678
Female	Severe	COL 20y prior, 1 FIT	80	COL	6.51954	6.51161	0.0220228	0.00200901	0	1.08709	0.0351239	3596.85	552.375	0.0138062	0.0144069	0.00543233	-0.00338604	0	1.0705	0.0345005	2144.09	148824
Female	Severe	COL 20y prior, 1 FIT	81	COL	6.07513	6.06782	0.0215393	0.00183034	0	1.08457	0.0370972	3547.71	584.676	0.0107859	0.0120828	0.00653022	-0.0029077	0	1.06956	0.0365165	2191.69	181389
Female	Severe	COL 20y prior, 1 FIT	82	COL	5.79361	5.78671	0.0210737	0.00164548	0	1.08243	0.0392	3515.23	607.465	0.00967835	0.00989152	0.00717244	-0.00265228	0	1.06853	0.03864	2260.17	228496
Female	Severe	COL 20y prior, 1 FIT	83	COL	5.44495	5.43853	0.0203623	0.00148647	0	1.05182	0.040016	3407.37	626.523	0.00809746	0.00792443	0.00773949	-0.00233108	0	1.03919	0.0394853	2333.51	294471
Female	Severe	COL 20y prior, 1 FIT	84	COL	5.12972	5.12376	0.0196362	0.00130186	0	1.0514	0.0423691	3368.87	657.499	0.00639028	0.00629857	0.00820401	-0.00205963	0	1.03997	0.0418706	2395.84	380378
Female	Severe	COL 20y prior, 1 FIT	85	COL	4.79384	4.78832	0.0189611	0.00113574	0	1.05106	0.0448666	3333.54	696.181	0.00573061	0.0048889	0.00870847	-0.00179445	0	1.04081	0.0444006	2458.09	502789
Female	Severe	COL 20y prior, 1 FIT	86	COL	4.48926	4.48413	0.0183049	0.00099978	0	1.05081	0.0474694	3299.1	735.727	0.00461921	0.00360416	0.0091018	-0.00155701	0	1.04161	0.0470327	2525.39	700687
Female	Severe	COL 20y prior, 1 FIT	87	COL	4.25946	4.25462	0.0177119	0.000898793	0	1.05064	0.0502239	3280.87	771.13	0.00365422	0.00249017	0.00933153	-0.00137518	0	1.04226	0.0498075	2591.61	1.04073e+06
Female	Severe	COL 20y prior, 1 FIT	88	COL	4.02149	4.01694	0.01706	0.000803662	0	1.05049	0.0531327	3266.88	813.276	0.00287843	0.00154489	0.00950352	-0.00118286	0	1.04293	0.0527411	2654.15	1.71802e+06
Female	Severe	COL 20y prior, 1 FIT	89	COL	3.68568	3.6815	0.0163965	0.000690839	0	1.05034	0.0562055	3240.46	880.202	0.00220304	0.000769492	0.00980037	-0.000973332	0	1.04375	0.0558497	2714.75	3.52797e+06
Female	Severe	COL 20y prior, 1 FIT	90	COL	3.50206	3.49811	0.0158129	0.000622905	0	1.05026	0.0594504	3233.14	924.255	0.00181382	0.000160288	0.00980589	-0.000851746	0	1.04426	0.0591103	2772.6	1.72976e+07
Female	Severe	COL 20y prior, 1 FIT	76	FIT	8.26098	8.24635	0.029414	0.00652833	1	0.0935512	0.00292691	2362.2	286.454	0.00733845	0.00708639	0.00676761	-0.00134489	1	0.0709048	0.00216673	286.499	40429.4
Female	Severe	COL 20y prior, 1 FIT	77	FIT	7.75101	7.73782	0.0280173	0.00583784	1	0.0909103	0.00298016	2210.12	285.625	0.00657366	0.00613025	0.00713575	-0.00128779	1	0.0700288	0.00226326	303.261	49469.5
Female	Severe	COL 20y prior, 1 FIT	78	FIT	7.23839	7.22658	0.0266962	0.00515939	1	0.0855055	0.00290318	2054.9	284.353	0.00555762	0.00529062	0.00758611	-0.00121039	1	0.0663954	0.00223313	319.352	60362
Female	Severe	COL 20y prior, 1 FIT	79	FIT	6.88796	6.87706	0.0257361	0.00473107	1	0.0777919	0.00270225	1940.96	282.237	0.00508334	0.00455115	0.00784032	-0.00115831	1	0.0598961	0.00205294	334.481	73493.7
Female	Severe	COL 20y prior, 1 FIT	80	FIT	6.51073	6.50077	0.024836	0.00425488	1	0.0761345	0.0027856	1830.79	281.627	0.00500049	0.0039567	0.00824551	-0.00114018	1	0.0595441	0.00216221	348.865	88170.7
Female	Severe	COL 20y prior, 1 FIT	81	FIT	6.06826	6.05942	0.0236224	0.00375944	1	0.0744521	0.00286757	1696.27	279.939	0.00391877	0.00338615	0.00861335	-0.000978592	1	0.059443	0.00228682	362.169	106956
Female	Severe	COL 20y prior, 1 FIT	82	FIT	5.78764	5.77953	0.0226921	0.00338758	1	0.0731093	0.00297232	1601.49	277.097	0.00370952	0.00267128	0.00879085	-0.000910178	1	0.0592081	0.00241235	373.907	139973
Female	Severe	COL 20y prior, 1 FIT	83	FIT	5.4398	5.43247	0.0215078	0.00300306	1	0.0663408	0.00281502	1477.52	271.979	0.0029467	0.00203619	0.00888499	-0.000814498	1	0.053718	0.00228425	383.83	188504
Female	Severe	COL 20y prior, 1 FIT	84	FIT	5.1257	5.11914	0.0203411	0.00262544	1	0.0652143	0.00292402	1370.6	267.74	0.00236712	0.00154836	0.00890898	-0.000736055	1	0.0537822	0.0024255	390.738	252356
Female	Severe	COL 20y prior, 1 FIT	85	FIT	4.79037	4.78454	0.0191977	0.00227324	1	0.0640659	0.00303908	1265.39	264.475	0.00226001	0.00111093	0.00894508	-0.000656955	1	0.0538133	0.002573	396.206	356642
Female	Severe	COL 20y prior, 1 FIT	86	FIT	4.48644	4.48123	0.0181472	0.00197682	1	0.0630446	0.00316375	1169.42	260.959	0.00179876	0.000715246	0.00894416	-0.000579973	1	0.0538416	0.00272708	401.837	561816
Female	Severe	COL 20y prior, 1 FIT	87	FIT	4.25715	4.25241	0.0172608	0.00175352	1	0.0621995	0.00330356	1094.75	257.442	0.00134796	0.000370536	0.00888049	-0.000520453	1	0.0538192	0.00288711	406.268	1.09643e+06
Female	Severe	COL 20y prior, 1 FIT	88	FIT	4.01973	4.01548	0.0163104	0.00152261	1	0.0613055	0.00344516	1020.31	254.095	0.0011204	6.83646e-05	0.00875393	-0.000463912	1	0.0537491	0.00305362	409.078	5.98377e+06
Female	Severe	COL 20y prior, 1 FIT	89	FIT	3.68448	3.68078	0.015306	0.0012752	1	0.0603602	0.00359012	931.815	253.157	0.000998668	negative	0.00870979	-0.000388969	1	0.053764	0.00323436	410.546	negative
Female	Severe	COL 20y prior, 1 FIT	90	FIT	3.50104	3.49768	0.0145414	0.00112882	1	0.0596523	0.00375636	875.086	250.191	0.000801486	negative	0.00853438	-0.000345835	1	0.0536452	0.0034163	410.56	negative
Female	Severe	COL 20y prior, 1 FIT	76	None	8.25364	8.23923	0.0226464	0.00787322	0	0.0226464	0.000760174	2076.44	252.018	0	0	0	0	0	0	0	0	0
Female	Severe	COL 20y prior, 1 FIT	77	None	7.74444	7.73161	0.0208815	0.00712563	0	0.0208815	0.000716899	1905.32	246.433	0	0	0	0	0	0	0	0	0
Female	Severe	COL 20y prior, 1 FIT	78	None	7.23283	7.22155	0.0191101	0.00636978	0	0.0191101	0.000670049	1732.43	239.897	0	0	0	0	0	0	0	0	0
Female	Severe	COL 20y prior, 1 FIT	79	None	6.88287	6.87261	0.0178957	0.00588938	0	0.0178957	0.000649314	1613.26	234.737	0	0	0	0	0	0	0	0	0
Female	Severe	COL 20y prior, 1 FIT	80	None	6.50573	6.4965	0.0165904	0.00539506	0	0.0165904	0.000623388	1486.23	228.775	0	0	0	0	0	0	0	0	0
Female	Severe	COL 20y prior, 1 FIT	81	None	6.06434	6.0563	0.015009	0.00473804	0	0.015009	0.000580744	1329.98	219.602	0	0	0	0	0	0	0	0	0
Female	Severe	COL 20y prior, 1 FIT	82	None	5.78393	5.77669	0.0139013	0.00429776	0	0.0139013	0.000559978	1222.26	211.585	0	0	0	0	0	0	0	0	0
Female	Severe	COL 20y prior, 1 FIT	83	None	5.43685	5.43045	0.0126228	0.00381756	0	0.0126228	0.000530764	1098.1	202.212	0	0	0	0	0	0	0	0	0
Female	Severe	COL 20y prior, 1 FIT	84	None	5.12333	5.11775	0.0114322	0.0033615	0	0.0114322	0.000498519	982.043	191.89	0	0	0	0	0	0	0	0	0
Female	Severe	COL 20y prior, 1 FIT	85	None	4.78811	4.78329	0.0102526	0.0029302	0	0.0102526	0.000466078	866.788	181.212	0	0	0	0	0	0	0	0	0
Female	Severe	COL 20y prior, 1 FIT	86	None	4.48464	4.48046	0.00920307	0.00255679	0	0.00920307	0.000436671	766.967	171.18	0	0	0	0	0	0	0	0	0
Female	Severe	COL 20y prior, 1 FIT	87	None	4.2558	4.2521	0.00838033	0.00227397	0	0.00838033	0.000416446	689.354	162.121	0	0	0	0	0	0	0	0	0
Female	Severe	COL 20y prior, 1 FIT	88	None	4.01861	4.01541	0.00755648	0.00198653	0	0.00755648	0.000391548	610.46	152.03	0	0	0	0	0	0	0	0	0
Female	Severe	COL 20y prior, 1 FIT	89	None	3.68348	3.68082	0.00659618	0.00166417	0	0.00659618	0.000355752	519.844	141.231	0	0	0	0	0	0	0	0	0
Female	Severe	COL 20y prior, 1 FIT	90	None	3.50024	3.4979	0.00600704	0.00147465	0	0.00600704	0.000340064	465.644	133.121	0	0	0	0	0	0	0	0	0
Female	Severe	COL 20y prior, 1 recent FIT	76	COL	8.27914	8.2701	0.0204344	0.00279172	0	1.21651	0.0326269	3775.68	456.546	0.0209987	0.0245303	-0.000140972	-0.00431288	0	1.19594	0.0319201	1963.64	80049.9
Female	Severe	COL 20y prior, 1 recent FIT	77	COL	7.76691	7.75868	0.0194993	0.00240856	0	1.20826	0.0343308	3695.74	476.336	0.0180415	0.0212377	0.000663686	-0.00396132	0	1.18943	0.0336691	1977.76	93124.7
Female	Severe	COL 20y prior, 1 recent FIT	78	COL	7.25202	7.24456	0.0185406	0.00207109	0	1.1864	0.0354849	3591.47	495.747	0.0154487	0.0182434	0.0014528	-0.00358107	0	1.16931	0.034872	1999.59	109606
Female	Severe	COL 20y prior, 1 recent FIT	79	COL	6.89969	6.89277	0.0170276	0.00198032	0	1.08957	0.0331072	3361.07	487.621	0.013355	0.0155257	0.00117575	-0.00319537	0	1.07372	0.0325188	2029.18	130698
Female	Severe	COL 20y prior, 1 recent FIT	80	COL	6.52125	6.51492	0.0163846	0.0016738	0	1.0866	0.0350798	3306.51	507.529	0.0119707	0.0131395	0.00183828	-0.00300462	0	1.07206	0.0345205	2062.59	156975
Female	Severe	COL 20y prior, 1 recent FIT	81	COL	6.07703	6.07127	0.0157597	0.00147782	0	1.08409	0.0370495	3256.61	536.397	0.00975223	0.0110105	0.00278318	-0.00257655	0	1.07111	0.0365358	2105.26	191205
Female	Severe	COL 20y prior, 1 recent FIT	82	COL	5.79512	5.78972	0.015247	0.00130431	0	1.08196	0.0391493	3226.29	557.244	0.00844641	0.00898735	0.00334467	-0.0023381	0	1.07005	0.0386588	2170.98	241560
Female	Severe	COL 20y prior, 1 recent FIT	83	COL	5.44619	5.44116	0.0146778	0.00116987	0	1.05182	0.0399854	3134.09	575.997	0.0067953	0.00716681	0.00393724	-0.00205364	0	1.04108	0.0395236	2242.92	312960
Female	Severe	COL 20y prior, 1 recent FIT	84	COL	5.1309	5.12623	0.0141398	0.00101259	0	1.05141	0.0423367	3109.6	606.605	0.00567168	0.00564305	0.00448824	-0.00180549	0	1.04176	0.041907	2305.29	408518
Female	Severe	COL 20y prior, 1 recent FIT	85	COL	4.79456	4.79022	0.0136518	0.000871404	0	1.05107	0.0448324	3088.28	644.704	0.004645	0.00433716	0.00506034	-0.00156721	0	1.04248	0.0444339	2368.21	546028
Female	Severe	COL 20y prior, 1 recent FIT	86	COL	4.4901	4.48605	0.0131558	0.000760415	0	1.05083	0.0474329	3069.73	684.283	0.00400519	0.00320425	0.00548568	-0.00136295	0	1.04316	0.0470619	2435.66	760134
Female	Severe	COL 20y prior, 1 recent FIT	87	COL	4.26008	4.25625	0.012723	0.000681487	0	1.05066	0.0501851	3063.16	719.684	0.00304785	0.00224585	0.00577171	-0.00120023	0	1.04371	0.0498333	2502.22	1.11415e+06
Female	Severe	COL 20y prior, 1 recent FIT	88	COL	4.02216	4.01855	0.0122612	0.000598334	0	1.05051	0.0530938	3060.53	761.6	0.00255366	0.00144987	0.00603504	-0.00103019	0	1.04429	0.0527655	2565.44	1.76943e+06
Female	Severe	COL 20y prior, 1 recent FIT	89	COL	3.68627	3.68293	0.0117654	0.000511256	0	1.05037	0.0561639	3048.96	827.864	0.0019222	0.000825597	0.00637583	-0.000846117	0	1.04498	0.0558684	2626.98	3.18192e+06
Female	Severe	COL 20y prior, 1 recent FIT	90	COL	3.50259	3.49941	0.0113626	0.000458858	0	1.05029	0.0594082	3053.9	872.688	0.00170808	0.00036662	0.00647472	-0.000741049	0	1.0454	0.0591272	2686.06	7.32656e+06
Female	Severe	COL 20y prior, 1 recent FIT	76	FIT	8.26398	8.25116	0.0249399	0.00600429	1	0.0903076	0.00284313	2076.69	251.685	0.00584239	0.00578345	0.00436455	-0.0011003	1	0.0697322	0.00213632	229.891	39749.7
Female	Severe	COL 20y prior, 1 recent FIT	77	FIT	7.75402	7.74257	0.0234892	0.00533685	1	0.0876449	0.00289097	1928.55	249.084	0.00514795	0.00504731	0.00465361	-0.00103303	1	0.0688093	0.00222929	241.772	47901.1
Female	Severe	COL 20y prior, 1 recent FIT	78	FIT	7.2411	7.23098	0.0220351	0.00467346	1	0.0822824	0.0028122	1773.42	245.254	0.00453631	0.00436982	0.00494722	-0.000978698	1	0.0651946	0.00219935	253.472	58005.1
Female	Severe	COL 20y prior, 1 recent FIT	79	FIT	6.89049	6.88124	0.0209719	0.00425447	1	0.0745793	0.00260857	1658.97	241.086	0.00415472	0.00374746	0.00512007	-0.000921217	1	0.0587275	0.00202018	264.771	70653.5
Female	Severe	COL 20y prior, 1 recent FIT	80	FIT	6.51296	6.5046	0.0199282	0.00378437	1	0.0728733	0.00268512	1548.04	237.991	0.00368139	0.00319754	0.00538189	-0.000894054	1	0.058327	0.00212586	275.735	86233.3
Female	Severe	COL 20y prior, 1 recent FIT	81	FIT	6.07037	6.06306	0.0186251	0.00328691	1	0.0711419	0.00275969	1416.28	233.591	0.00309116	0.00263842	0.0056485	-0.000767451	1	0.0581653	0.00224601	286.273	108502
Female	Severe	COL 20y prior, 1 recent FIT	82	FIT	5.7894	5.78275	0.0176794	0.0029292	1	0.0698039	0.0028573	1325.68	229.247	0.00272953	0.00208152	0.00577701	-0.000713213	1	0.0579015	0.00236678	296.274	142335
Female	Severe	COL 20y prior, 1 recent FIT	83	FIT	5.44159	5.43564	0.0166122	0.00258289	1	0.0632474	0.00270299	1214.88	223.503	0.00219542	0.00161725	0.0058717	-0.000640618	1	0.0525069	0.00224121	305.328	188795
Female	Severe	COL 20y prior, 1 recent FIT	84	FIT	5.12713	5.12183	0.0156281	0.00224138	1	0.0621961	0.00280772	1123.02	219.262	0.00189852	0.0012416	0.00597652	-0.000576709	1	0.0525446	0.00237797	312.467	251664
Female	Severe	COL 20y prior, 1 recent FIT	85	FIT	4.79161	4.78692	0.0146569	0.00192492	1	0.0612122	0.00292283	1033.86	215.975	0.00169357	0.000901001	0.0060655	-0.000513691	1	0.0526208	0.00252434	318.851	353885
Female	Severe	COL 20y prior, 1 recent FIT	86	FIT	4.48746	4.4833	0.0137538	0.00166612	1	0.0602712	0.00304376	952.373	212.427	0.00136064	0.000596893	0.00608369	-0.000457245	1	0.0526011	0.00267276	325.612	545511
Female	Severe	COL 20y prior, 1 recent FIT	87	FIT	4.25808	4.2543	0.0130364	0.00147527	1	0.0595382	0.0031819	892.16	209.708	0.00104494	0.000333693	0.00608505	-0.00040645	1	0.0525869	0.00283003	331.488	993393
Female	Severe	COL 20y prior, 1 recent FIT	88	FIT	4.02052	4.01714	0.0122728	0.00127399	1	0.058771	0.00332281	830.578	206.758	0.000913843	0.000107602	0.00604666	-0.000354531	1	0.0525449	0.00299457	336.003	3.12266e+06
Female	Severe	COL 20y prior, 1 recent FIT	89	FIT	3.68504	3.68212	0.0114302	0.00105721	1	0.0579003	0.00346318	756.925	205.568	0.000692255	negative	0.00604059	-0.000300159	1	0.0525108	0.00316775	339.497	negative
Female	Severe	COL 20y prior, 1 recent FIT	90	FIT	3.50156	3.4989	0.0108539	0.000935465	1	0.0573444	0.00363019	713.329	203.872	0.000676394	negative	0.00596599	-0.000264443	1	0.0524565	0.00334924	341.843	negative
Female	Severe	COL 20y prior, 1 recent FIT	76	None	8.25814	8.24533	0.0205754	0.00710459	0	0.0205754	0.000706809	1848.5	224.187	0	0	0	0	0	0	0	0	0
Female	Severe	COL 20y prior, 1 recent FIT	77	None	7.74887	7.73756	0.0188356	0.00636988	0	0.0188356	0.000661682	1683.65	217.594	0	0	0	0	0	0	0	0	0
Female	Severe	COL 20y prior, 1 recent FIT	78	None	7.23657	7.22671	0.0170878	0.00565216	0	0.0170878	0.000612852	1517.23	209.947	0	0	0	0	0	0	0	0	0
Female	Severe	COL 20y prior, 1 recent FIT	79	None	6.88633	6.87744	0.0158518	0.00517569	0	0.0158518	0.000588386	1400.68	203.662	0	0	0	0	0	0	0	0	0
Female	Severe	COL 20y prior, 1 recent FIT	80	None	6.50928	6.50136	0.0145463	0.00467842	0	0.0145463	0.000559263	1276.19	196.295	0	0	0	0	0	0	0	0	0
Female	Severe	COL 20y prior, 1 recent FIT	81	None	6.06728	6.06049	0.0129766	0.00405436	0	0.0129766	0.000513677	1125.69	185.742	0	0	0	0	0	0	0	0	0
Female	Severe	COL 20y prior, 1 recent FIT	82	None	5.78667	5.78061	0.0119024	0.00364241	0	0.0119024	0.000490523	1024.28	177.193	0	0	0	0	0	0	0	0	0
Female	Severe	COL 20y prior, 1 recent FIT	83	None	5.4394	5.43407	0.0107405	0.00322351	0	0.0107405	0.000461778	915.248	168.428	0	0	0	0	0	0	0	0	0
Female	Severe	COL 20y prior, 1 recent FIT	84	None	5.12523	5.12062	0.00965155	0.00281808	0	0.00965155	0.000429753	811.944	158.564	0	0	0	0	0	0	0	0	0
Female	Severe	COL 20y prior, 1 recent FIT	85	None	4.78991	4.78595	0.00859143	0.00243861	0	0.00859143	0.000398494	711.956	148.76	0	0	0	0	0	0	0	0	0
Female	Severe	COL 20y prior, 1 recent FIT	86	None	4.4861	4.48268	0.00767012	0.00212336	0	0.00767012	0.000371	626.838	139.836	0	0	0	0	0	0	0	0	0
Female	Severe	COL 20y prior, 1 recent FIT	87	None	4.25703	4.25402	0.00695134	0.00188172	0	0.00695134	0.000351877	561.227	131.929	0	0	0	0	0	0	0	0	0
Female	Severe	COL 20y prior, 1 recent FIT	88	None	4.0196	4.01702	0.00622611	0.00162853	0	0.00622611	0.000328239	492.997	122.727	0	0	0	0	0	0	0	0	0
Female	Severe	COL 20y prior, 1 recent FIT	89	None	3.68434	3.68221	0.00538957	0.00135737	0	0.00538957	0.000295434	417.106	113.276	0	0	0	0	0	0	0	0	0
Female	Severe	COL 20y prior, 1 recent FIT	90	None	3.50088	3.49901	0.0048879	0.00119991	0	0.0048879	0.000280946	372.201	106.373	0	0	0	0	0	0	0	0	0
Female	Severe	COL 15y prior	76	COL	8.27431	8.26154	0.0297703	0.00352507	0	1.19615	0.0313196	4287.52	518.974	0.0231097	0.0253218	0.00690022	-0.00462278	0	1.17328	0.0305695	2170.02	85697.6
Female	Severe	COL 15y prior	77	COL	7.76278	7.75094	0.0290224	0.00312971	0	1.18946	0.0330261	4207.81	542.878	0.0205683	0.0220111	0.00779904	-0.00429184	0	1.16823	0.0323137	2193.93	99673.7
Female	Severe	COL 15y prior	78	COL	7.24805	7.23711	0.0283298	0.00276723	0	1.17195	0.0343247	4110.67	567.999	0.017394	0.0189647	0.00878375	-0.00392521	0	1.15241	0.0336537	2224.95	117320
Female	Severe	COL 15y prior	79	COL	6.8962	6.88585	0.0271383	0.00265397	0	1.08201	0.032269	3899.05	566.24	0.015547	0.0161682	0.00872484	-0.00358409	0	1.06359	0.0316145	2262.96	139963
Female	Severe	COL 15y prior	80	COL	6.51797	6.50829	0.0267486	0.00234048	0	1.07998	0.034253	3846.54	591.022	0.0141851	0.0136586	0.00958304	-0.0034175	0	1.06282	0.0336208	2304.57	168727
Female	Severe	COL 15y prior	81	COL	6.07361	6.06462	0.0264256	0.00219262	0	1.07816	0.036221	3801.79	626.879	0.0112363	0.0113816	0.0107523	-0.00291614	0	1.06249	0.0356261	2354.42	206862
Female	Severe	COL 15y prior	82	COL	5.79199	5.78342	0.0261125	0.00200516	0	1.07665	0.0383186	3773.19	652.414	0.00977828	0.00921187	0.0114533	-0.00268366	0	1.062	0.037739	2425.52	263304
Female	Severe	COL 15y prior	83	COL	5.44371	5.43565	0.0256138	0.00183559	0	1.05165	0.0393941	3680.36	677.077	0.0085176	0.00729957	0.0121576	-0.00237672	0	1.03819	0.0388389	2500.86	342603
Female	Severe	COL 15y prior	84	COL	5.12845	5.12088	0.0250667	0.00164673	0	1.05125	0.0417299	3644.46	711.687	0.00676584	0.00563143	0.0127255	-0.00211864	0	1.03891	0.0412013	2564.08	455315
Female	Severe	COL 15y prior	85	COL	4.79257	4.7855	0.0244492	0.0014654	0	1.05094	0.0442047	3605.21	753.362	0.00584381	0.00424286	0.0132498	-0.00185849	0	1.03974	0.0437044	2625.57	618820
Female	Severe	COL 15y prior	86	COL	4.48819	4.48158	0.0238049	0.00131043	0	1.0507	0.0467858	3563.5	795.144	0.00486997	0.00304409	0.01365	-0.00162279	0	1.04054	0.046312	2689.12	883391
Female	Severe	COL 15y prior	87	COL	4.25858	4.25234	0.0231276	0.00119271	0	1.05054	0.0495163	3534.84	831.269	0.00406105	0.00198186	0.0138088	-0.00144119	0	1.04122	0.0490606	2749.93	1.38755e+06
Female	Severe	COL 15y prior	88	COL	4.02066	4.0148	0.022364	0.00107304	0	1.05039	0.0524015	3510.74	874.451	0.00330445	0.0010864	0.0138941	-0.0012478	0	1.04192	0.0519691	2805.82	2.58267e+06
Female	Severe	COL 15y prior	89	COL	3.68509	3.67972	0.0215162	0.000929904	0	1.05025	0.0554465	3466.4	942.03	0.00249792	0.000346249	0.0140615	-0.00102934	0	1.0428	0.0550498	2858.24	8.25489e+06
Female	Severe	COL 15y prior	90	COL	3.50151	3.49646	0.020674	0.000840506	0	1.05018	0.0586639	3442.22	984.487	0.00201259	negative	0.0138795	-0.000899911	0	1.04339	0.0582841	2906.57	negative
Female	Severe	COL 15y prior	76	FIT	8.25916	8.24317	0.0323653	0.00669025	1	0.0889812	0.00268906	2536.62	307.723	0.00796488	0.00695113	0.00949519	-0.0014576	1	0.0661111	0.00193902	387.73	55779.4
Female	Severe	COL 15y prior	77	FIT	7.74943	7.73487	0.0311145	0.00602826	1	0.0868557	0.00275105	2392.12	309.264	0.00721632	0.00616842	0.00989111	-0.00139329	1	0.0656323	0.00203869	405.316	65708.1
Female	Severe	COL 15y prior	78	FIT	7.23709	7.22396	0.0299061	0.00537049	1	0.0826393	0.00271743	2241.13	310.236	0.00643169	0.00541786	0.0103601	-0.00132194	1	0.0630933	0.00204649	422.561	77994.1
Female	Severe	COL 15y prior	79	FIT	6.88668	6.87447	0.029034	0.0049548	1	0.0757235	0.00254845	2131.49	310.059	0.00602665	0.00469017	0.0106206	-0.00128327	1	0.0573101	0.00189397	439.14	93629.7
Female	Severe	COL 15y prior	80	FIT	6.50938	6.49811	0.0282644	0.00448623	1	0.0744867	0.00264368	2025.15	311.653	0.00559423	0.0040135	0.0110989	-0.00127175	1	0.0573212	0.00201142	455.283	113438
Female	Severe	COL 15y prior	81	FIT	6.06698	6.05686	0.0272119	0.0040318	1	0.0731461	0.00273413	1898.06	313.374	0.00460214	0.0032537	0.0115387	-0.00107696	1	0.0574728	0.00213923	470.651	144651
Female	Severe	COL 15y prior	82	FIT	5.78613	5.77672	0.0264542	0.00367376	1	0.0721913	0.00285009	1810.15	313.353	0.00392151	0.0024917	0.011795	-0.00101506	1	0.0575321	0.00227049	485.112	194691
Female	Severe	COL 15y prior	83	FIT	5.4387	5.4301	0.0254664	0.00328814	1	0.0667044	0.00275313	1692.3	311.652	0.00351209	0.00185453	0.0120101	-0.000924173	1	0.0532482	0.00219785	497.638	268336
Female	Severe	COL 15y prior	84	FIT	5.12455	5.11671	0.0244713	0.00292066	1	0.0657662	0.00286883	1592.06	311.149	0.00286939	0.00133837	0.0121301	-0.000844708	1	0.053425	0.00234021	506.626	378538
Female	Severe	COL 15y prior	85	FIT	4.78924	4.78215	0.0234536	0.0025687	1	0.0647928	0.00299117	1488.89	311.343	0.00251545	0.000883995	0.0122542	-0.000755194	1	0.0535934	0.00249092	513.426	580802
Female	Severe	COL 15y prior	86	FIT	4.48547	4.47906	0.0224247	0.0022605	1	0.0638801	0.00312133	1387.61	309.798	0.00215767	0.000498368	0.0122697	-0.000672716	1	0.0537251	0.00264749	519.003	1.04141e+06
Female	Severe	COL 15y prior	87	FIT	4.25628	4.2504	0.0214997	0.00202631	1	0.0630732	0.00326384	1307.41	307.596	0.00176714	0.000182517	0.012181	-0.000607589	1	0.0537545	0.00280816	522.197	2.86109e+06
Female	Severe	COL 15y prior	88	FIT	4.01888	4.01354	0.0204774	0.00178241	1	0.0622402	0.0034097	1226.55	305.604	0.00152565	negative	0.0120075	-0.000538426	1	0.0537703	0.00297728	522.492	negative
Female	Severe	COL 15y prior	89	FIT	3.6837	3.67901	0.0193441	0.00150112	1	0.0612566	0.0035537	1124.29	305.597	0.00110293	negative	0.0118893	-0.000458122	1	0.0538018	0.00315695	520.241	negative
Female	Severe	COL 15y prior	90	FIT	3.50045	3.49617	0.0183937	0.00133569	1	0.0604913	0.00371748	1054.29	301.554	0.000946514	negative	0.0115991	-0.000404732	1	0.0536967	0.00333766	515.332	negative
Female	Severe	COL 15y prior	76	None	8.2512	8.23615	0.0228701	0.00814785	0	0.0228701	0.000750036	2149.92	261.035	0	0	0	0	0	0	0	0	0
Female	Severe	COL 15y prior	77	None	7.74221	7.72874	0.0212234	0.00742155	0	0.0212234	0.000712365	1984.57	256.778	0	0	0	0	0	0	0	0	0
Female	Severe	COL 15y prior	78	None	7.23066	7.21874	0.019546	0.00669243	0	0.019546	0.000670937	1815.05	251.435	0	0	0	0	0	0	0	0	0
Female	Severe	COL 15y prior	79	None	6.88065	6.86973	0.0184134	0.00623806	0	0.0184134	0.000654481	1700.85	247.587	0	0	0	0	0	0	0	0	0
Female	Severe	COL 15y prior	80	None	6.50378	6.49392	0.0171655	0.00575798	0	0.0171655	0.000632256	1574.2	242.411	0	0	0	0	0	0	0	0	0
Female	Severe	COL 15y prior	81	None	6.06238	6.05371	0.0156732	0.00510876	0	0.0156732	0.000594901	1421.75	234.856	0	0	0	0	0	0	0	0	0
Female	Severe	COL 15y prior	82	None	5.78221	5.77431	0.0146592	0.00468882	0	0.0146592	0.0005796	1320.75	228.729	0	0	0	0	0	0	0	0	0
Female	Severe	COL 15y prior	83	None	5.43519	5.42812	0.0134562	0.00421231	0	0.0134562	0.000555279	1200.01	221.072	0	0	0	0	0	0	0	0	0
Female	Severe	COL 15y prior	84	None	5.12168	5.11544	0.0123412	0.00376536	0	0.0123412	0.000528613	1087.23	212.539	0	0	0	0	0	0	0	0	0
Female	Severe	COL 15y prior	85	None	4.78672	4.78125	0.0111994	0.00332389	0	0.0111994	0.000500253	971.468	203.183	0	0	0	0	0	0	0	0	0
Female	Severe	COL 15y prior	86	None	4.48332	4.47852	0.0101549	0.00293322	0	0.0101549	0.000473839	868.588	193.946	0	0	0	0	0	0	0	0	0
Female	Severe	COL 15y prior	87	None	4.25452	4.25024	0.00931876	0.0026339	0	0.00931876	0.000455683	786.895	185.141	0	0	0	0	0	0	0	0	0
Female	Severe	COL 15y prior	88	None	4.01735	4.01362	0.00846991	0.00232084	0	0.00846991	0.000432421	702.618	175.059	0	0	0	0	0	0	0	0	0
Female	Severe	COL 15y prior	89	None	3.6826	3.67947	0.0074547	0.00195925	0	0.0074547	0.000396754	602.48	163.741	0	0	0	0	0	0	0	0	0
Female	Severe	COL 15y prior	90	None	3.4995	3.49674	0.00679456	0.00174042	0	0.00679456	0.000379825	540.244	154.499	0	0	0	0	0	0	0	0	0
Female	Severe	COL 15y prior, 5 recent FITs	76	COL	8.28411	8.27856	0.0115516	0.00201966	0	1.17177	0.0299158	3137.25	378.961	0.0130798	0.015752	-0.00287881	-0.00270614	0	1.15734	0.0293985	1929.94	122520
Female	Severe	COL 15y prior, 5 recent FITs	77	COL	7.77112	7.76621	0.0105858	0.00167976	0	1.16623	0.0315904	3070.18	395.325	0.0110292	0.01362	-0.00240784	-0.00247875	0	1.15324	0.0311151	1933.07	141929
Female	Severe	COL 15y prior, 5 recent FITs	78	COL	7.25553	7.25123	0.00965353	0.001375	0	1.15533	0.0331132	2996.83	413.286	0.00914942	0.0116742	-0.00188985	-0.00221761	0	1.14379	0.0326831	1943.51	166479
Female	Severe	COL 15y prior, 5 recent FITs	79	COL	6.90342	6.89956	0.00826462	0.00128191	0	1.07002	0.0312254	2795.96	405.238	0.00823656	0.00990327	-0.00226	-0.00193597	0	1.0595	0.0308201	1961.73	198089
Female	Severe	COL 15y prior, 5 recent FITs	80	COL	6.52452	6.52112	0.00756075	0.0010177	0	1.06867	0.0331835	2752.48	422.088	0.00742758	0.00835049	-0.0018902	-0.00181503	0	1.05922	0.0328071	1983.65	237549
Female	Severe	COL 15y prior, 5 recent FITs	81	COL	6.07983	6.07684	0.00686135	0.000819066	0	1.06725	0.0351021	2711.96	446.278	0.00567041	0.00695924	-0.00131748	-0.00154319	0	1.05907	0.0347672	2014.86	289523
Female	Severe	COL 15y prior, 5 recent FITs	82	COL	5.79766	5.79496	0.00625901	0.000674862	0	1.06605	0.037141	2687.38	463.745	0.0047979	0.00560059	-0.00102832	-0.00137805	0	1.05876	0.0368305	2070.1	369623
Female	Severe	COL 15y prior, 5 recent FITs	83	COL	5.44862	5.44618	0.00564946	0.000562992	0	1.05155	0.0386487	2637.1	484.211	0.00377291	0.00438828	-0.000709123	-0.00117866	0	1.0452	0.0383659	2132.08	485859
Female	Severe	COL 15y prior, 5 recent FITs	84	COL	5.13328	5.13107	0.00510255	0.000442212	0	1.0512	0.0409338	2622.22	511.046	0.00329594	0.00347692	-0.000407482	-0.00100985	0	1.04569	0.0406805	2185.51	628577
Female	Severe	COL 15y prior, 5 recent FITs	85	COL	4.79662	4.79461	0.00462253	0.000349496	0	1.05092	0.0433554	2614.12	545.22	0.00272794	0.00270666	-9.53947e-05	-0.000854385	0	1.0462	0.0431296	2239.15	827274
Female	Severe	COL 15y prior, 5 recent FITs	86	COL	4.4917	4.48984	0.00422027	0.000281515	0	1.05071	0.0458764	2612.76	581.928	0.00225766	0.00194847	0.000173265	-0.000717321	0	1.04666	0.0456747	2294.72	1.1777e+06
Female	Severe	COL 15y prior, 5 recent FITs	87	COL	4.26167	4.25992	0.00387032	0.000232429	0	1.05057	0.0485436	2619.32	614.875	0.00161231	0.00128684	0.000341151	-0.000610617	0	1.04704	0.0483597	2349.82	1.82604e+06
Female	Severe	COL 15y prior, 5 recent FITs	88	COL	4.02335	4.02169	0.00355118	0.000189791	0	1.05044	0.0513583	2630.24	654.012	0.0011743	0.000739929	0.000513985	-0.00050839	0	1.04741	0.0511938	2403.34	3.24807e+06
Female	Severe	COL 15y prior, 5 recent FITs	89	COL	3.68722	3.68566	0.00326745	0.000150505	0	1.05033	0.0543329	2642.82	717.055	0.00078525	0.000296026	0.000754457	-0.000399574	0	1.04782	0.0541918	2456	8.29659e+06
Female	Severe	COL 15y prior, 5 recent FITs	90	COL	3.50344	3.50194	0.00303511	0.000126934	0	1.05027	0.0574752	2663.27	760.514	0.000833982	-4.04306e-05	0.000837697	-0.000341355	0	1.04807	0.0573461	2507.46	-6.20189e+07
Female	Severe	COL 15y prior, 5 recent FITs	76	FIT	8.27362	8.26546	0.0154859	0.00420645	1	0.0680548	0.00202133	1356.33	164.096	0.00259111	0.00293903	0.00105551	-0.000519343	1	0.0536244	0.00150401	117.736	40059.6
Female	Severe	COL 15y prior, 5 recent FITs	77	FIT	7.7627	7.75558	0.0141697	0.00365605	1	0.0662578	0.00205932	1235.33	159.283	0.00260538	0.00279176	0.00117604	-0.000502457	1	0.0532642	0.00158405	123.259	44151.2
Female	Severe	COL 15y prior, 5 recent FITs	78	FIT	7.24877	7.24265	0.0128884	0.0031298	1	0.0634905	0.00205375	1114.36	153.861	0.00238749	0.00258784	0.00134504	-0.00046281	1	0.0519471	0.00162366	128.626	49704
Female	Severe	COL 15y prior, 5 recent FITs	79	FIT	6.89739	6.89196	0.0119076	0.00277686	1	0.0576649	0.0019016	1019.66	147.949	0.00220733	0.00233301	0.00138299	-0.000441015	1	0.0471403	0.00149636	133.771	57338.4
Female	Severe	COL 15y prior, 5 recent FITs	80	FIT	6.51912	6.51435	0.0109503	0.00240895	1	0.0565569	0.0019664	931.01	142.917	0.00202782	0.00199549	0.00149933	-0.000423788	1	0.0471059	0.00159005	138.573	69443.1
Female	Severe	COL 15y prior, 5 recent FITs	81	FIT	6.07571	6.07171	0.00976697	0.00200141	1	0.0553114	0.00202238	824.861	135.853	0.00154942	0.00163152	0.00158814	-0.000360846	1	0.0471326	0.00168749	143.165	87749.7
Female	Severe	COL 15y prior, 5 recent FITs	82	FIT	5.79419	5.79072	0.00883187	0.00171869	1	0.0543428	0.00209703	748.29	129.222	0.00133203	0.00124823	0.00154454	-0.000334223	1	0.0470555	0.00178648	147.761	118377
Female	Severe	COL 15y prior, 5 recent FITs	83	FIT	5.44565	5.44267	0.00788548	0.00145374	1	0.0512177	0.00207084	666.734	122.501	0.000801328	0.000988137	0.0015269	-0.000287911	1	0.0448591	0.00178805	152.145	153971
Female	Severe	COL 15y prior, 5 recent FITs	84	FIT	5.13084	5.12834	0.00699737	0.00119753	1	0.0503689	0.00214917	595.33	116.086	0.000861086	0.000784925	0.00148734	-0.000254536	1	0.0448589	0.00189581	155.926	198651
Female	Severe	COL 15y prior, 5 recent FITs	85	FIT	4.7947	4.7926	0.00619375	0.000980227	1	0.0495752	0.00223601	531.611	110.923	0.000809275	0.000640139	0.00147582	-0.000223654	1	0.0448573	0.00201015	159.577	249285
Female	Severe	COL 15y prior, 5 recent FITs	86	FIT	4.49025	4.48847	0.00550774	0.000810302	1	0.0489108	0.00233089	478.027	106.501	0.000810105	0.000523487	0.00146073	-0.000188534	1	0.0448638	0.00212911	163.535	312395
Female	Severe	COL 15y prior, 5 recent FITs	87	FIT	4.26053	4.25898	0.00494065	0.000680673	1	0.0483676	0.00243704	437.261	102.668	0.000468652	0.000410304	0.00141149	-0.000162373	1	0.0448385	0.00225311	167.337	407837
Female	Severe	COL 15y prior, 5 recent FITs	88	FIT	4.02256	4.02126	0.00439228	0.000555039	1	0.0478129	0.00254605	397.684	98.8955	0.000391063	0.000319337	0.00135509	-0.000143142	1	0.0447757	0.00238155	170.842	534990
Female	Severe	COL 15y prior, 5 recent FITs	89	FIT	3.68658	3.6855	0.00385588	0.000433763	1	0.0472774	0.00266095	358.041	97.1487	0.000139925	0.000248597	0.00134289	-0.000116316	1	0.0447644	0.00251981	174.142	700501
Female	Severe	COL 15y prior, 5 recent FITs	90	FIT	3.50304	3.50209	0.0035066	0.00036789	1	0.046874	0.00279023	335.066	95.6761	0.000430492	0.000200192	0.00130919	-0.000100399	1	0.0446766	0.00266109	177.186	885079
Female	Severe	COL 15y prior, 5 recent FITs	76	None	8.27103	8.26256	0.0144304	0.00472579	0	0.0144304	0.000517323	1239.5	150.014	0	0	0	0	0	0	0	0	0
Female	Severe	COL 15y prior, 5 recent FITs	77	None	7.76009	7.75272	0.0129936	0.00415851	0	0.0129936	0.000475275	1111.84	143.412	0	0	0	0	0	0	0	0	0
Female	Severe	COL 15y prior, 5 recent FITs	78	None	7.24638	7.2401	0.0115434	0.00359261	0	0.0115434	0.00043009	981.215	135.525	0	0	0	0	0	0	0	0	0
Female	Severe	COL 15y prior, 5 recent FITs	79	None	6.89518	6.88961	0.0105246	0.00321788	0	0.0105246	0.000405241	890.54	129.258	0	0	0	0	0	0	0	0	0
Female	Severe	COL 15y prior, 5 recent FITs	80	None	6.5171	6.51224	0.00945095	0.00283274	0	0.00945095	0.000376353	794.677	122.028	0	0	0	0	0	0	0	0	0
Female	Severe	COL 15y prior, 5 recent FITs	81	None	6.07416	6.07013	0.00817883	0.00236225	0	0.00817883	0.000334892	678.538	111.783	0	0	0	0	0	0	0	0	0
Female	Severe	COL 15y prior, 5 recent FITs	82	None	5.79286	5.78939	0.00728733	0.00205291	0	0.00728733	0.00031055	598.886	103.445	0	0	0	0	0	0	0	0	0
Female	Severe	COL 15y prior, 5 recent FITs	83	None	5.44485	5.44191	0.00635858	0.00174165	0	0.00635858	0.000282795	516.493	94.9102	0	0	0	0	0	0	0	0	0
Female	Severe	COL 15y prior, 5 recent FITs	84	None	5.12998	5.12754	0.00551003	0.00145206	0	0.00551003	0.000253362	440.764	85.9601	0	0	0	0	0	0	0	0	0
Female	Severe	COL 15y prior, 5 recent FITs	85	None	4.7939	4.79189	0.00471793	0.00120388	0	0.00471793	0.000225858	371.07	77.4371	0	0	0	0	0	0	0	0	0
Female	Severe	COL 15y prior, 5 recent FITs	86	None	4.48944	4.48778	0.00404701	0.000998835	0	0.00404701	0.000201782	313.707	69.9024	0	0	0	0	0	0	0	0	0
Female	Severe	COL 15y prior, 5 recent FITs	87	None	4.26006	4.25866	0.00352917	0.000843046	0	0.00352917	0.00018393	269.627	63.3127	0	0	0	0	0	0	0	0	0
Female	Severe	COL 15y prior, 5 recent FITs	88	None	4.02217	4.02102	0.00303719	0.000698181	0	0.00303719	0.000164499	227.396	56.5518	0	0	0	0	0	0	0	0	0
Female	Severe	COL 15y prior, 5 recent FITs	89	None	3.68644	3.68553	0.00251299	0.000550079	0	0.00251299	0.000141143	183.686	49.8396	0	0	0	0	0	0	0	0	0
Female	Severe	COL 15y prior, 5 recent FITs	90	None	3.50261	3.50185	0.00219741	0.000468289	0	0.00219741	0.000129141	157.914	45.0945	0	0	0	0	0	0	0	0	0
Female	Severe	COL 15y prior, 4 recent FITs	76	COL	8.28339	8.27742	0.0127739	0.00211187	0	1.17586	0.0301555	3215.42	388.457	0.0137884	0.0171379	-0.00254998	-0.00295101	0	1.16054	0.0296119	1917.98	111915
Female	Severe	COL 15y prior, 4 recent FITs	77	COL	7.77096	7.76565	0.0118178	0.00177306	0	1.17012	0.0318356	3147.06	405.253	0.0128373	0.0149785	-0.00202257	-0.00269514	0	1.15628	0.0313344	1924.61	128492
Female	Severe	COL 15y prior, 4 recent FITs	78	COL	7.25532	7.25065	0.0108905	0.00146013	0	1.1582	0.0333251	3070.86	423.529	0.0104623	0.0129458	-0.00147293	-0.00242246	0	1.14583	0.0328687	1938.27	149722
Female	Severe	COL 15y prior, 4 recent FITs	79	COL	6.90322	6.89898	0.00951921	0.00136957	0	1.07192	0.0314018	2869.31	415.903	0.00922396	0.0110459	-0.00180079	-0.00212571	0	1.0606	0.03097	1959.38	177384
Female	Severe	COL 15y prior, 4 recent FITs	80	COL	6.5239	6.52014	0.00883632	0.00110101	0	1.07046	0.0333628	2824.56	433.205	0.00803582	0.00927235	-0.00137922	-0.00200052	0	1.06024	0.0329597	1983.9	213959
Female	Severe	COL 15y prior, 4 recent FITs	81	COL	6.07948	6.07614	0.00817704	0.000907737	0	1.06898	0.0352907	2784.81	458.319	0.00629072	0.00764609	-0.000740492	-0.00170734	0	1.06006	0.0349288	2017.37	263843
Female	Severe	COL 15y prior, 4 recent FITs	82	COL	5.79738	5.79434	0.00758774	0.000760838	0	1.06775	0.0373406	2759.38	476.22	0.00543497	0.00616498	-0.000425945	-0.00152725	0	1.05974	0.0370022	2074.2	336449
Female	Severe	COL 15y prior, 4 recent FITs	83	COL	5.44834	5.44557	0.00699314	0.00064127	0	1.05159	0.0387828	2704.73	496.685	0.00421846	0.00485254	-6.64917e-05	-0.00132455	0	1.04453	0.0384718	2137.38	440466
Female	Severe	COL 15y prior, 4 recent FITs	84	COL	5.13292	5.13041	0.00640467	0.000517105	0	1.05123	0.0410768	2686.6	523.662	0.00355454	0.00378326	0.000240359	-0.00113921	0	1.04507	0.0407959	2191.6	579288
Female	Severe	COL 15y prior, 4 recent FITs	85	COL	4.79631	4.79403	0.00587161	0.000414275	0	1.05094	0.0435075	2674.37	557.854	0.00283615	0.00287949	0.000540965	-0.000970414	0	1.04561	0.0432545	2245.96	779985
Female	Severe	COL 15y prior, 4 recent FITs	86	COL	4.49145	4.48935	0.00541992	0.000339252	0	1.05073	0.046039	2668.9	594.496	0.00233163	0.00208795	0.000806465	-0.000821089	0	1.04612	0.0458109	2302.73	1.10286e+06
Female	Severe	COL 15y prior, 4 recent FITs	87	COL	4.26142	4.25945	0.00501702	0.000286512	0	1.05059	0.0487162	2672.36	627.397	0.00177743	0.00142143	0.00096006	-0.000707097	0	1.04653	0.0485065	2359.12	1.65968e+06
Female	Severe	COL 15y prior, 4 recent FITs	88	COL	4.02312	4.02126	0.00463831	0.000236221	0	1.05046	0.0515443	2680.03	666.466	0.00136805	0.000867507	0.00112823	-0.000589067	0	1.04695	0.0513556	2413.94	2.78261e+06
Female	Severe	COL 15y prior, 4 recent FITs	89	COL	3.6872	3.68546	0.0042988	0.000190454	0	1.05034	0.054529	2688.39	729.459	0.00114221	0.000434244	0.00136712	-0.000466608	0	1.04741	0.0543653	2467.96	5.68336e+06
Female	Severe	COL 15y prior, 4 recent FITs	90	COL	3.50346	3.50179	0.0040275	0.000163864	0	1.05028	0.0576821	2706.27	772.826	0.00084639	0.000117152	0.00144524	-0.000397714	0	1.0477	0.0575312	2520.82	2.15175e+07
Female	Severe	COL 15y prior, 4 recent FITs	76	FIT	8.27258	8.26379	0.0168242	0.00445328	1	0.0706794	0.00211362	1455.2	176.094	0.00297871	0.00349104	0.00150031	-0.000609607	1	0.0553555	0.0015701	127.427	36501
Female	Severe	COL 15y prior, 4 recent FITs	77	FIT	7.76145	7.75374	0.0155181	0.0038958	1	0.06884	0.00215499	1333.07	171.926	0.00333473	0.00319594	0.00167772	-0.00057239	1	0.0549996	0.00165379	134.516	42089.6
Female	Severe	COL 15y prior, 4 recent FITs	78	FIT	7.24746	7.2408	0.0142067	0.00335049	1	0.065842	0.00214439	1206.55	166.632	0.00260073	0.00287607	0.00184325	-0.000532098	1	0.0534786	0.00168805	141.222	49102.5
Female	Severe	COL 15y prior, 4 recent FITs	79	FIT	6.89628	6.89033	0.0132169	0.00298747	1	0.0597643	0.00198546	1109.14	160.971	0.00228368	0.00253667	0.00189686	-0.00050781	1	0.0484443	0.00155361	147.498	58146.4
Female	Severe	COL 15y prior, 4 recent FITs	80	FIT	6.51825	6.51299	0.0122716	0.00260634	1	0.0586564	0.00205483	1018.42	156.367	0.00238165	0.00216759	0.00205607	-0.000495199	1	0.0484408	0.00165174	153.171	70664.5
Female	Severe	COL 15y prior, 4 recent FITs	81	FIT	6.07482	6.07037	0.0110774	0.0021856	1	0.057327	0.00211249	909.217	149.78	0.00162506	0.00179147	0.00215987	-0.000429473	1	0.0484095	0.00175057	158.485	88466.6
Female	Severe	COL 15y prior, 4 recent FITs	82	FIT	5.79346	5.78954	0.0101609	0.00189565	1	0.0563795	0.00219269	831.689	143.654	0.00150993	0.00139304	0.00214719	-0.000392438	1	0.0483658	0.00185429	163.835	117610
Female	Severe	COL 15y prior, 4 recent FITs	83	FIT	5.44525	5.44186	0.0092032	0.00161769	1	0.0529008	0.00215501	746.721	137.218	0.00112563	0.0010293	0.00214356	-0.000348136	1	0.0458412	0.00184396	168.755	163951
Female	Severe	COL 15y prior, 4 recent FITs	84	FIT	5.13019	5.1273	0.00826576	0.00134897	1	0.0520357	0.00223841	670.506	130.772	0.000822623	0.000789321	0.00210144	-0.000307343	1	0.0458714	0.00195751	172.569	218630
Female	Severe	COL 15y prior, 4 recent FITs	85	FIT	4.79409	4.79164	0.00740721	0.00111783	1	0.0512137	0.00232892	601.578	125.547	0.000616312	0.000605308	0.00207656	-0.000266861	1	0.045883	0.00207598	176.09	290910
Female	Severe	COL 15y prior, 4 recent FITs	86	FIT	4.49001	4.48792	0.00664519	0.000927754	1	0.0504663	0.0024259	542.117	120.795	0.000890654	0.00045495	0.00203174	-0.000232587	1	0.0458528	0.0021978	180.028	395710
Female	Severe	COL 15y prior, 4 recent FITs	87	FIT	4.2601	4.25827	0.00603302	0.000789806	1	0.0499	0.00253663	497.257	116.774	0.000450528	0.000334211	0.00197606	-0.000203803	1	0.0458431	0.00232689	183.756	549820
Female	Severe	COL 15y prior, 4 recent FITs	88	FIT	4.02218	4.02062	0.00542661	0.000651374	1	0.0493022	0.00264988	453.397	112.768	0.000429169	0.000229708	0.00191653	-0.000173915	1	0.0457921	0.00246111	187.082	814433
Female	Severe	COL 15y prior, 4 recent FITs	89	FIT	3.68648	3.68518	0.00481701	0.000516588	1	0.0486803	0.00276595	407.729	110.64	0.000419559	0.000148965	0.00188533	-0.000140474	1	0.0457486	0.00260231	190.129	1.27633e+06
Female	Severe	COL 15y prior, 4 recent FITs	90	FIT	3.50289	3.50175	0.00440594	0.000438086	1	0.0482579	0.00289931	380.252	108.589	0.000284111	8.56788e-05	0.00182369	-0.000123492	1	0.0456757	0.00274843	192.844	2.25078e+06
Female	Severe	COL 15y prior, 4 recent FITs	76	None	8.2696	8.26049	0.0153239	0.00506289	0	0.0153239	0.000543513	1329.83	160.986	0	0	0	0	0	0	0	0	0
Female	Severe	COL 15y prior, 4 recent FITs	77	None	7.75812	7.75017	0.0138404	0.00446819	0	0.0138404	0.000501197	1196.21	154.347	0	0	0	0	0	0	0	0	0
Female	Severe	COL 15y prior, 4 recent FITs	78	None	7.24486	7.23805	0.0123634	0.00388259	0	0.0123634	0.000456343	1061.23	146.619	0	0	0	0	0	0	0	0	0
Female	Severe	COL 15y prior, 4 recent FITs	79	None	6.89399	6.88793	0.01132	0.00349528	0	0.01132	0.00043185	966.778	140.358	0	0	0	0	0	0	0	0	0
Female	Severe	COL 15y prior, 4 recent FITs	80	None	6.51587	6.51056	0.0102155	0.00310154	0	0.0102155	0.00040309	867.243	133.206	0	0	0	0	0	0	0	0	0
Female	Severe	COL 15y prior, 4 recent FITs	81	None	6.07319	6.06875	0.00891753	0.00261507	0	0.00891753	0.000361919	747.954	123.247	0	0	0	0	0	0	0	0	0
Female	Severe	COL 15y prior, 4 recent FITs	82	None	5.79195	5.78807	0.00801368	0.00228809	0	0.00801368	0.000338403	665.923	115.051	0	0	0	0	0	0	0	0	0
Female	Severe	COL 15y prior, 4 recent FITs	83	None	5.44412	5.44081	0.00705964	0.00196582	0	0.00705964	0.000311052	579.799	106.565	0	0	0	0	0	0	0	0	0
Female	Severe	COL 15y prior, 4 recent FITs	84	None	5.12936	5.12659	0.00616432	0.00165631	0	0.00616432	0.000280897	499.091	97.3533	0	0	0	0	0	0	0	0	0
Female	Severe	COL 15y prior, 4 recent FITs	85	None	4.79347	4.79117	0.00533064	0.00138469	0	0.00533064	0.000252933	424.45	88.59	0	0	0	0	0	0	0	0	0
Female	Severe	COL 15y prior, 4 recent FITs	86	None	4.48912	4.4872	0.00461345	0.00116034	0	0.00461345	0.000228099	361.71	80.6093	0	0	0	0	0	0	0	0	0
Female	Severe	COL 15y prior, 4 recent FITs	87	None	4.25965	4.25801	0.00405696	0.000993609	0	0.00405696	0.000209733	313.684	73.6693	0	0	0	0	0	0	0	0	0
Female	Severe	COL 15y prior, 4 recent FITs	88	None	4.02175	4.02039	0.00351008	0.000825288	0	0.00351008	0.000188775	266.35	66.2497	0	0	0	0	0	0	0	0	0
Female	Severe	COL 15y prior, 4 recent FITs	89	None	3.68606	3.68499	0.00293168	0.000657062	0	0.00293168	0.000163641	216.75	58.8199	0	0	0	0	0	0	0	0	0
Female	Severe	COL 15y prior, 4 recent FITs	90	None	3.50261	3.5017	0.00258226	0.000561578	0	0.00258226	0.000150875	187.944	53.6724	0	0	0	0	0	0	0	0	0
Female	Severe	COL 15y prior, 3 FITs	76	COL	8.28149	8.27403	0.0172505	0.00242696	0	1.18098	0.0304554	3474.7	419.952	0.016728	0.0200084	-0.000252725	-0.0034597	0	1.16348	0.029852	1946.02	97260.3
Female	Severe	COL 15y prior, 3 FITs	77	COL	7.76904	7.76232	0.0163312	0.00207102	0	1.17501	0.0321427	3402.22	438.299	0.0149839	0.017457	0.000360929	-0.00318247	0	1.15903	0.0315805	1959.38	112241
Female	Severe	COL 15y prior, 3 FITs	78	COL	7.25379	7.24774	0.0155309	0.00175217	0	1.16178	0.0335896	3324.14	458.645	0.0126401	0.0151053	0.0010776	-0.002886	0	1.14732	0.0330707	1979.58	131052
Female	Severe	COL 15y prior, 3 FITs	79	COL	6.90134	6.89574	0.0142857	0.00166458	0	1.07435	0.0316221	3123.49	452.959	0.0108235	0.0129411	0.000876962	-0.00257458	0	1.06094	0.0311246	2006.72	155065
Female	Severe	COL 15y prior, 3 FITs	80	COL	6.52263	6.51753	0.0137622	0.00138511	0	1.07277	0.0335918	3081.02	472.729	0.00994513	0.0109929	0.00148167	-0.00243981	0	1.06049	0.0331207	2037.29	185329
Female	Severe	COL 15y prior, 3 FITs	81	COL	6.0781	6.07346	0.0132212	0.00120681	0	1.07122	0.0355305	3041.82	500.838	0.00797989	0.00922908	0.00227621	-0.00208697	0	1.06027	0.0350986	2076.09	224951
Female	Severe	COL 15y prior, 3 FITs	82	COL	5.79623	5.79194	0.0126565	0.00104775	0	1.0699	0.0375924	3013.14	520.231	0.00700396	0.00756653	0.00266902	-0.00189126	0	1.05991	0.0371824	2136.03	282300
Female	Severe	COL 15y prior, 3 FITs	83	COL	5.44741	5.44348	0.0119294	0.000905535	0	1.05162	0.0389475	2941.45	540.362	0.00559483	0.00604812	0.00300775	-0.00165473	0	1.0427	0.0385653	2200.93	363903
Female	Severe	COL 15y prior, 3 FITs	84	COL	5.13201	5.12844	0.0111356	0.000759543	0	1.05126	0.0412532	2909.13	567.253	0.00455492	0.00472938	0.00323424	-0.00143364	0	1.04336	0.0409024	2255.33	476877
Female	Severe	COL 15y prior, 3 FITs	85	COL	4.79565	4.79241	0.010392	0.000628496	0	1.05096	0.0436957	2881.56	601.276	0.00376512	0.0035823	0.00346586	-0.00122962	0	1.04403	0.0433753	2309.37	644660
Female	Severe	COL 15y prior, 3 FITs	86	COL	4.49067	4.48769	0.00974499	0.000533577	0	1.05074	0.0462407	2862.24	637.797	0.00280738	0.00258359	0.00367721	-0.00104312	0	1.04468	0.0459478	2366.66	916039
Female	Severe	COL 15y prior, 3 FITs	87	COL	4.26093	4.25815	0.00914575	0.000462082	0	1.0506	0.048931	2852.99	670.008	0.00250547	0.0017378	0.00374951	-0.000900149	0	1.0452	0.0486584	2423.42	1.39453e+06
Female	Severe	COL 15y prior, 3 FITs	88	COL	4.02273	4.02014	0.00855851	0.000391492	0	1.05046	0.0517731	2848.44	708.542	0.00167071	0.00104766	0.0038218	-0.000761042	0	1.04572	0.0515238	2478.2	2.36547e+06
Female	Severe	COL 15y prior, 3 FITs	89	COL	3.68667	3.68429	0.00799781	0.000324966	0	1.05034	0.0547728	2841.7	771.302	0.00122779	0.000513007	0.00398043	-0.000608439	0	1.04632	0.054553	2531.96	4.93553e+06
Female	Severe	COL 15y prior, 3 FITs	90	COL	3.503	3.50075	0.0075287	0.000283431	0	1.05027	0.0579412	2848.51	813.686	0.00114486	0.000131083	0.00395782	-0.00052206	0	1.0467	0.0577364	2584.23	1.97144e+07
Female	Severe	COL 15y prior, 3 FITs	76	FIT	8.26915	8.25863	0.020997	0.00503537	1	0.0755205	0.00226512	1733.97	209.959	0.00439022	0.00473221	0.0034938	-0.000851294	1	0.0580173	0.00166172	174.447	36863.7
Female	Severe	COL 15y prior, 3 FITs	77	FIT	7.75852	7.74919	0.0196795	0.00444179	1	0.0735822	0.00231141	1602.91	206.848	0.0044656	0.0042248	0.00370917	-0.000811694	1	0.0576119	0.00174915	185.181	43832
Female	Severe	COL 15y prior, 3 FITs	78	FIT	7.24471	7.2365	0.0184511	0.00387079	1	0.0703518	0.00229747	1472.61	203.498	0.00355685	0.00373581	0.00399785	-0.000767383	1	0.0558985	0.0017786	195.551	52344.9
Female	Severe	COL 15y prior, 3 FITs	79	FIT	6.8937	6.88624	0.0175639	0.003501	1	0.0640299	0.00213454	1375.79	199.789	0.00318906	0.00326372	0.00415511	-0.000738162	1	0.0506211	0.00163706	205.26	62891.4
Female	Severe	COL 15y prior, 3 FITs	80	FIT	6.51576	6.50904	0.0166981	0.00310347	1	0.0629321	0.00221238	1283.32	197.159	0.00307668	0.00281684	0.00441755	-0.00072145	1	0.0506515	0.00174124	214.608	76187.6
Female	Severe	COL 15y prior, 3 FITs	81	FIT	6.07267	6.06683	0.0155802	0.00267344	1	0.0616551	0.00228071	1170.9	193.001	0.00255715	0.00239314	0.00463521	-0.00062034	1	0.0507101	0.00184885	223.153	93247.2
Female	Severe	COL 15y prior, 3 FITs	82	FIT	5.79154	5.78628	0.0146786	0.00236293	1	0.0606787	0.00236997	1089.11	188.222	0.00231157	0.00199545	0.00469107	-0.00057608	1	0.0506912	0.00196003	230.154	115339
Female	Severe	COL 15y prior, 3 FITs	83	FIT	5.44358	5.43896	0.0135584	0.00204547	1	0.0566532	0.00231744	987.202	181.506	0.00176492	0.00154792	0.00463667	-0.000514804	1	0.0477315	0.00193524	235.562	152180
Female	Severe	COL 15y prior, 3 FITs	84	FIT	5.12902	5.12502	0.0124463	0.00173207	1	0.0556474	0.00240489	896.088	174.846	0.0015669	0.00113426	0.00454493	-0.000461112	1	0.0477461	0.00205416	238.261	210058
Female	Severe	COL 15y prior, 3 FITs	85	FIT	4.79291	4.78945	0.0113716	0.00145678	1	0.054665	0.00249913	809.497	169.017	0.00101838	0.000827039	0.00444544	-0.000401335	1	0.0477389	0.00217875	240.026	290223
Female	Severe	COL 15y prior, 3 FITs	86	FIT	4.48874	4.48575	0.0103976	0.00123348	1	0.0538004	0.0026012	733.243	163.46	0.000879856	0.00057153	0.00432981	-0.000343214	1	0.0477326	0.00230836	242.633	424533
Female	Severe	COL 15y prior, 3 FITs	87	FIT	4.25937	4.25673	0.00958626	0.00106026	1	0.0530981	0.00271644	673.917	158.318	0.00095063	0.0003586	0.00419001	-0.000301966	1	0.0477018	0.00244381	244.838	682760
Female	Severe	COL 15y prior, 3 FITs	88	FIT	4.02161	4.01932	0.00879123	0.000891776	1	0.0523757	0.00283427	617.071	153.526	0.000553874	0.000193351	0.00405452	-0.000260759	1	0.047639	0.00258493	246.385	1.27429e+06
Female	Severe	COL 15y prior, 3 FITs	89	FIT	3.68588	3.68395	0.00796588	0.00071962	1	0.0515969	0.00295311	554.316	150.468	0.000434716	7.00529e-05	0.00394851	-0.000213786	1	0.0475796	0.00273333	247.442	3.53221e+06
Female	Severe	COL 15y prior, 3 FITs	90	FIT	3.50218	3.50047	0.00735892	0.000618226	1	0.0510311	0.00309028	514.313	146.927	0.000324216	negative	0.00378805	-0.000187265	1	0.0474603	0.00288546	247.947	negative
Female	Severe	COL 15y prior, 3 FITs	76	None	8.26476	8.25404	0.0175032	0.00588667	0	0.0175032	0.000603404	1559.63	188.953	0	0	0	0	0	0	0	0	0
Female	Severe	COL 15y prior, 3 FITs	77	None	7.75406	7.74462	0.0159703	0.00525349	0	0.0159703	0.000562268	1416.87	182.949	0	0	0	0	0	0	0	0	0
Female	Severe	COL 15y prior, 3 FITs	78	None	7.24115	7.23293	0.0144533	0.00463817	0	0.0144533	0.000518872	1274.88	176.261	0	0	0	0	0	0	0	0	0
Female	Severe	COL 15y prior, 3 FITs	79	None	6.89051	6.88311	0.0134088	0.00423916	0	0.0134088	0.000497477	1176.76	170.963	0	0	0	0	0	0	0	0	0
Female	Severe	COL 15y prior, 3 FITs	80	None	6.51268	6.5061	0.0122805	0.00382492	0	0.0122805	0.000471146	1071.84	164.744	0	0	0	0	0	0	0	0	0
Female	Severe	COL 15y prior, 3 FITs	81	None	6.07012	6.06448	0.010945	0.00329378	0	0.010945	0.000431855	944.187	155.691	0	0	0	0	0	0	0	0	0
Female	Severe	COL 15y prior, 3 FITs	82	None	5.78923	5.78423	0.00998751	0.00293901	0	0.00998751	0.000409944	854.801	147.781	0	0	0	0	0	0	0	0	0
Female	Severe	COL 15y prior, 3 FITs	83	None	5.44182	5.43748	0.00892168	0.00256027	0	0.00892168	0.000382194	754.984	138.848	0	0	0	0	0	0	0	0	0
Female	Severe	COL 15y prior, 3 FITs	84	None	5.12745	5.12377	0.00790134	0.00219318	0	0.00790134	0.000350735	658.996	128.615	0	0	0	0	0	0	0	0	0
Female	Severe	COL 15y prior, 3 FITs	85	None	4.79189	4.78878	0.00692612	0.00185811	0	0.00692612	0.00032038	568.284	118.67	0	0	0	0	0	0	0	0	0
Female	Severe	COL 15y prior, 3 FITs	86	None	4.48786	4.48524	0.00606778	0.00157669	0	0.00606778	0.000292841	490.44	109.345	0	0	0	0	0	0	0	0	0
Female	Severe	COL 15y prior, 3 FITs	87	None	4.25842	4.25616	0.00539625	0.00136223	0	0.00539625	0.000272633	429.847	100.994	0	0	0	0	0	0	0	0	0
Female	Severe	COL 15y prior, 3 FITs	88	None	4.02106	4.01916	0.00473671	0.00115253	0	0.00473671	0.000249343	369.964	92.0502	0	0	0	0	0	0	0	0	0
Female	Severe	COL 15y prior, 3 FITs	89	None	3.68544	3.68392	0.00401738	0.000933405	0	0.00401738	0.000219777	305.758	82.9982	0	0	0	0	0	0	0	0	0
Female	Severe	COL 15y prior, 3 FITs	90	None	3.50186	3.50055	0.00357087	0.000805491	0	0.00357087	0.000204822	267.246	76.3441	0	0	0	0	0	0	0	0	0
Female	Severe	COL 15y prior, 3 recent FITs	76	COL	8.2829	8.27664	0.0135622	0.00217933	0	1.17969	0.0303758	3270.38	395.134	0.015144	0.0183006	-0.00234144	-0.00310382	0	1.16378	0.029815	1915.2	104653
Female	Severe	COL 15y prior, 3 recent FITs	77	COL	7.77045	7.76487	0.0126308	0.00182852	0	1.1738	0.0320632	3201.69	412.33	0.0130808	0.0157913	-0.00177378	-0.00285156	0	1.1594	0.0315444	1921.99	121712
Female	Severe	COL 15y prior, 3 recent FITs	78	COL	7.2551	7.25016	0.0116856	0.00151821	0	1.16084	0.033518	3121.81	430.585	0.0110511	0.0135193	-0.00122379	-0.00256529	0	1.14794	0.0330441	1936.13	143212
Female	Severe	COL 15y prior, 3 recent FITs	79	COL	6.90239	6.8979	0.010305	0.00142478	0	1.07374	0.0315643	2917.85	423.006	0.0092637	0.011467	-0.00154724	-0.00226785	0	1.06189	0.0311145	1957.98	170750
Female	Severe	COL 15y prior, 3 recent FITs	80	COL	6.52366	6.51965	0.00962495	0.00115665	0	1.07219	0.0335309	2872.6	440.606	0.00837614	0.00967515	-0.00110185	-0.0021211	0	1.06146	0.0331097	1983.58	205018
Female	Severe	COL 15y prior, 3 recent FITs	81	COL	6.07921	6.07565	0.00897409	0.00096061	0	1.07066	0.0354664	2831.69	466.072	0.00686322	0.00809106	-0.000436219	-0.00182093	0	1.06125	0.0350863	2018.4	249460
Female	Severe	COL 15y prior, 3 recent FITs	82	COL	5.79701	5.79375	0.00839155	0.00081062	0	1.06936	0.0375246	2806.48	484.398	0.00570342	0.00660608	-9.24087e-05	-0.00163641	0	1.06088	0.037168	2076.84	314382
Female	Severe	COL 15y prior, 3 recent FITs	83	COL	5.44818	5.4452	0.00780677	0.000692602	0	1.05161	0.0389014	2747.77	504.622	0.00475243	0.00526565	0.000306214	-0.00141767	0	1.04411	0.0385725	2141.6	406712
Female	Severe	COL 15y prior, 3 recent FITs	84	COL	5.13275	5.13004	0.00723835	0.000565445	0	1.05125	0.041204	2729.8	532.121	0.00390208	0.00412576	0.000647235	-0.00122355	0	1.04466	0.0409051	2197.05	532520
Female	Severe	COL 15y prior, 3 recent FITs	85	COL	4.79602	4.79354	0.00671611	0.000460009	0	1.05096	0.0436428	2717.18	566.841	0.00286828	0.00314314	0.000975938	-0.00104857	0	1.04522	0.0433717	2252.56	716660
Female	Severe	COL 15y prior, 3 recent FITs	86	COL	4.49133	4.48904	0.00625226	0.000381885	0	1.05075	0.0461845	2709.92	603.674	0.00264567	0.00227872	0.00124963	-0.000891602	0	1.04574	0.0459383	2310.55	1.01397e+06
Female	Severe	COL 15y prior, 3 recent FITs	87	COL	4.26134	4.25918	0.00586967	0.000325142	0	1.0506	0.0488709	2713.08	636.996	0.00202644	0.00155108	0.00143985	-0.000773451	0	1.04617	0.0486429	2368.12	1.52676e+06
Female	Severe	COL 15y prior, 3 recent FITs	88	COL	4.02306	4.02103	0.00546959	0.000272092	0	1.05047	0.0517117	2719.24	676.254	0.00131731	0.000962845	0.00160056	-0.000652125	0	1.0466	0.0515045	2424.02	2.51756e+06
Female	Severe	COL 15y prior, 3 recent FITs	89	COL	3.68709	3.6852	0.00510385	0.000221994	0	1.05035	0.0547077	2725.47	739.574	0.00122528	0.000510665	0.00185072	-0.000520411	0	1.0471	0.0545268	2479.08	4.8546e+06
Female	Severe	COL 15y prior, 3 recent FITs	90	COL	3.50323	3.50142	0.00481095	0.000192472	0	1.05028	0.0578749	2741.66	783.013	0.000989563	0.000191477	0.00192273	-0.00044524	0	1.0474	0.0577067	2532.89	1.32282e+07
Female	Severe	COL 15y prior, 3 recent FITs	76	FIT	8.27169	8.26248	0.0176976	0.00462362	1	0.0728592	0.00219256	1522.66	184.286	0.00392688	0.0041055	0.00179395	-0.000659531	1	0.0569555	0.0016317	135.893	33100.1
Female	Severe	COL 15y prior, 3 recent FITs	77	FIT	7.76057	7.75247	0.0163642	0.00404949	1	0.0709422	0.00223546	1396.39	180.122	0.0031934	0.00359819	0.00195967	-0.000630585	1	0.0565376	0.00171668	142.683	39654.3
Female	Severe	COL 15y prior, 3 recent FITs	78	FIT	7.24692	7.2399	0.0150427	0.00348825	1	0.0677172	0.00221868	1267.12	175.018	0.0028704	0.00313693	0.00213333	-0.000595248	1	0.0548079	0.00174477	149.409	47629
Female	Severe	COL 15y prior, 3 recent FITs	79	FIT	6.89581	6.88951	0.0140749	0.0031296	1	0.0614695	0.00205588	1169.8	169.794	0.00269073	0.0027104	0.00222268	-0.000563032	1	0.0496172	0.00160608	155.982	57549.3
Female	Severe	COL 15y prior, 3 recent FITs	80	FIT	6.51757	6.512	0.0131125	0.00273825	1	0.0603396	0.00212813	1075.9	165.219	0.00229097	0.0023225	0.00238566	-0.000539498	1	0.0496128	0.00170686	162.332	69895.2
Female	Severe	COL 15y prior, 3 recent FITs	81	FIT	6.07444	6.06968	0.0118986	0.0023052	1	0.0590358	0.00219164	964.625	158.925	0.00208934	0.00195469	0.00248829	-0.000476341	1	0.0496254	0.00181155	168.554	86230.7
Female	Severe	COL 15y prior, 3 recent FITs	82	FIT	5.79285	5.78865	0.0109926	0.00201348	1	0.0580318	0.00227398	886.528	153.149	0.00154285	0.00154894	0.00250861	-0.000433554	1	0.0495479	0.00191743	174.957	112953
Female	Severe	COL 15y prior, 3 recent FITs	83	FIT	5.44465	5.44099	0.0100149	0.00172961	1	0.054216	0.00222448	798.033	146.671	0.00122819	0.00118012	0.00251432	-0.000380665	1	0.0467155	0.00189557	180.917	153303
Female	Severe	COL 15y prior, 3 recent FITs	84	FIT	5.12999	5.12685	0.00909555	0.00145224	1	0.053345	0.00231194	721.922	140.812	0.00114165	0.00087391	0.00250443	-0.000336751	1	0.0467539	0.00201298	185.558	212331
Female	Severe	COL 15y prior, 3 recent FITs	85	FIT	4.7939	4.79121	0.00823352	0.00121309	1	0.0524987	0.00240562	651.01	135.876	0.000747695	0.000708837	0.00249335	-0.000295484	1	0.0467586	0.00213451	189.712	267639
Female	Severe	COL 15y prior, 3 recent FITs	86	FIT	4.48954	4.48723	0.0074595	0.00101918	1	0.0517829	0.00250915	589.397	131.35	0.000857785	0.000576243	0.00245688	-0.000254308	1	0.0467803	0.00226292	193.991	336648
Female	Severe	COL 15y prior, 3 recent FITs	87	FIT	4.26011	4.25808	0.00683709	0.000873686	1	0.0511806	0.00262278	542.681	127.447	0.000800946	0.000423465	0.00240727	-0.000224907	1	0.0467508	0.00239475	197.915	467370
Female	Severe	COL 15y prior, 3 recent FITs	88	FIT	4.02193	4.02017	0.00620751	0.000729498	1	0.0505694	0.0027404	496.915	123.605	0.000189123	0.000290873	0.00233847	-0.000194719	1	0.0467004	0.00253321	201.347	692216
Female	Severe	COL 15y prior, 3 recent FITs	89	FIT	3.68624	3.68477	0.00556872	0.00058202	1	0.0499176	0.00286034	447.581	121.468	0.000374712	0.000169307	0.00231559	-0.000160386	1	0.0466644	0.00267946	204.371	1.2071e+06
Female	Severe	COL 15y prior, 3 recent FITs	90	FIT	3.50258	3.50128	0.00513157	0.000499997	1	0.0494923	0.0030005	417.943	119.369	0.000337684	5.3662e-05	0.00224334	-0.000137715	1	0.0466041	0.00283228	206.958	3.85669e+06
Female	Severe	COL 15y prior, 3 recent FITs	76	None	8.26776	8.25823	0.0159037	0.00528315	0	0.0159037	0.000560864	1388.32	168.113	0	0	0	0	0	0	0	0	0
Female	Severe	COL 15y prior, 3 recent FITs	77	None	7.75737	7.74905	0.0144046	0.00468007	0	0.0144046	0.000518775	1251.79	161.54	0	0	0	0	0	0	0	0	0
Female	Severe	COL 15y prior, 3 recent FITs	78	None	7.24405	7.23688	0.0129094	0.0040835	0	0.0129094	0.000473913	1114.46	153.997	0	0	0	0	0	0	0	0	0
Female	Severe	COL 15y prior, 3 recent FITs	79	None	6.89312	6.88673	0.0118523	0.00369263	0	0.0118523	0.000449801	1018.34	147.87	0	0	0	0	0	0	0	0	0
Female	Severe	COL 15y prior, 3 recent FITs	80	None	6.51528	6.50966	0.0107268	0.00327775	0	0.0107268	0.00042127	915.838	140.689	0	0	0	0	0	0	0	0	0
Female	Severe	COL 15y prior, 3 recent FITs	81	None	6.07235	6.06762	0.00941031	0.00278154	0	0.00941031	0.000380083	793.633	130.798	0	0	0	0	0	0	0	0	0
Female	Severe	COL 15y prior, 3 recent FITs	82	None	5.79131	5.78717	0.00848396	0.00244703	0	0.00848396	0.000356553	709.148	122.538	0	0	0	0	0	0	0	0	0
Female	Severe	COL 15y prior, 3 recent FITs	83	None	5.44343	5.43988	0.00750055	0.00211027	0	0.00750055	0.000328904	619.514	113.884	0	0	0	0	0	0	0	0	0
Female	Severe	COL 15y prior, 3 recent FITs	84	None	5.12885	5.12586	0.00659112	0.00178899	0	0.00659112	0.00029896	537.004	104.764	0	0	0	0	0	0	0	0	0
Female	Severe	COL 15y prior, 3 recent FITs	85	None	4.79315	4.79065	0.00574017	0.00150857	0	0.00574017	0.000271106	460.208	96.0639	0	0	0	0	0	0	0	0	0
Female	Severe	COL 15y prior, 3 recent FITs	86	None	4.48869	4.48658	0.00500262	0.00127349	0	0.00500262	0.000246227	394.997	88.0397	0	0	0	0	0	0	0	0	0
Female	Severe	COL 15y prior, 3 recent FITs	87	None	4.25931	4.2575	0.00442982	0.00109859	0	0.00442982	0.000228028	345.297	81.1032	0	0	0	0	0	0	0	0	0
Female	Severe	COL 15y prior, 3 recent FITs	88	None	4.02174	4.02023	0.00386903	0.000924217	0	0.00386903	0.000207197	295.763	73.5687	0	0	0	0	0	0	0	0	0
Female	Severe	COL 15y prior, 3 recent FITs	89	None	3.68587	3.68466	0.00325313	0.000742406	0	0.00325313	0.000180881	242.312	65.7622	0	0	0	0	0	0	0	0	0
Female	Severe	COL 15y prior, 3 recent FITs	90	None	3.50224	3.50121	0.00288823	0.000637712	0	0.00288823	0.000168215	211.432	60.3882	0	0	0	0	0	0	0	0	0
Female	Severe	COL 15y prior, 2 FITs	76	COL	8.2803	8.27213	0.0190904	0.00257459	0	1.18545	0.030712	3594.47	434.528	0.0180832	0.0213139	0.000593139	-0.00370773	0	1.16696	0.0300804	1961.21	92015.5
Female	Severe	COL 15y prior, 2 FITs	77	COL	7.76794	7.76053	0.0182036	0.00221273	0	1.17926	0.0324058	3521.33	453.748	0.0160468	0.0185472	0.00127118	-0.00341978	0	1.16233	0.031815	1976.93	106589
Female	Severe	COL 15y prior, 2 FITs	78	COL	7.25286	7.24616	0.0174123	0.00189198	0	1.16481	0.0338098	3439.46	474.661	0.0133535	0.0160218	0.0020237	-0.00310096	0	1.14942	0.0332621	1999.5	124799
Female	Severe	COL 15y prior, 2 FITs	79	COL	6.90066	6.89442	0.0161648	0.00179709	0	1.07653	0.0318127	3235.66	469.315	0.0115952	0.0137159	0.00184714	-0.00278565	0	1.06222	0.0312857	2028.97	147928
Female	Severe	COL 15y prior, 2 FITs	80	COL	6.52199	6.51628	0.0156469	0.00151772	0	1.07482	0.0337854	3191.04	489.703	0.0107886	0.0116838	0.00248565	-0.00263282	0	1.06166	0.0332842	2061.83	176469
Female	Severe	COL 15y prior, 2 FITs	81	COL	6.07748	6.07226	0.0151535	0.0013432	0	1.07319	0.0357337	3151.66	519.026	0.00872614	0.00985951	0.00337306	-0.00225643	0	1.06141	0.0352723	2102.87	213283
Female	Severe	COL 15y prior, 2 FITs	82	COL	5.79568	5.79081	0.0146205	0.00117884	0	1.07183	0.0378058	3123.32	539.359	0.00746844	0.00808256	0.00380306	-0.00205563	0	1.06101	0.0373648	2165.01	267862
Female	Severe	COL 15y prior, 2 FITs	83	COL	5.44694	5.44246	0.01393	0.00103919	0	1.05165	0.0390822	3046.82	559.824	0.00626042	0.00645175	0.00420966	-0.00179684	0	1.04193	0.0386687	2231.9	345936
Female	Severe	COL 15y prior, 2 FITs	84	COL	5.1314	5.1273	0.0131508	0.000879637	0	1.05127	0.0413972	3012.81	587.601	0.00489926	0.00507152	0.00447824	-0.00157082	0	1.0426	0.0410149	2287.68	451084
Female	Severe	COL 15y prior, 2 FITs	85	COL	4.79498	4.79122	0.0124589	0.000747226	0	1.05097	0.0438483	2985.09	623.033	0.00411816	0.00388114	0.00478075	-0.00135526	0	1.04329	0.0434956	2342.93	603671
Female	Severe	COL 15y prior, 2 FITs	86	COL	4.49043	4.48698	0.0117863	0.000639654	0	1.05075	0.0464055	2961.3	659.978	0.00336043	0.00285187	0.00499675	-0.001165	0	1.04396	0.04608	2401.69	842147
Female	Severe	COL 15y prior, 2 FITs	87	COL	4.26059	4.25736	0.0111888	0.000560722	0	1.0506	0.0491077	2949.64	692.832	0.00276052	0.00197541	0.00510151	-0.00101519	0	1.04451	0.0488022	2459.79	1.2452e+06
Female	Severe	COL 15y prior, 2 FITs	88	COL	4.02245	4.01943	0.0105599	0.000485333	0	1.05046	0.0519625	2942.02	731.949	0.00207111	0.00124175	0.00516915	-0.000857001	0	1.04507	0.0516805	2515.68	2.02592e+06
Female	Severe	COL 15y prior, 2 FITs	89	COL	3.68657	3.68379	0.00996414	0.000404558	0	1.05033	0.0549736	2930.18	795.424	0.00154578	0.000658753	0.00535258	-0.000694219	0	1.04572	0.0547226	2570.39	3.90189e+06
Female	Severe	COL 15y prior, 2 FITs	90	COL	3.50289	3.50027	0.00944317	0.00035862	0	1.05027	0.0581568	2932.91	837.91	0.00132416	0.000219138	0.00531555	-0.000596557	0	1.04614	0.0579213	2623.44	1.19716e+07
Female	Severe	COL 15y prior, 2 FITs	76	FIT	8.26746	8.25609	0.022781	0.00532065	1	0.0785444	0.0023685	1862.7	225.615	0.00524019	0.00544025	0.00428372	-0.00096167	1	0.0600472	0.00173689	198.213	36434.6
Female	Severe	COL 15y prior, 2 FITs	77	FIT	7.75692	7.74679	0.0214672	0.004715	1	0.0765481	0.00241835	1729.04	223.195	0.00502854	0.00479007	0.00453482	-0.00091751	1	0.0596157	0.00182753	210.758	43999
Female	Severe	COL 15y prior, 2 FITs	78	FIT	7.24379	7.23483	0.0202349	0.00412841	1	0.0730123	0.00239657	1594.89	220.446	0.00427811	0.00419106	0.00484629	-0.000864535	1	0.0576238	0.0018488	222.75	53148.8
Female	Severe	COL 15y prior, 2 FITs	79	FIT	6.8924	6.88421	0.0193543	0.00375283	1	0.0665363	0.00223093	1496.13	217.328	0.0033393	0.0036343	0.00503661	-0.000829919	1	0.0522187	0.001704	233.925	64365.8
Female	Severe	COL 15y prior, 2 FITs	80	FIT	6.51485	6.50744	0.0184948	0.00333932	1	0.0653946	0.00231242	1400.13	215.158	0.00364297	0.00312958	0.00533358	-0.000811222	1	0.0522333	0.0018112	244.509	78128.4
Female	Severe	COL 15y prior, 2 FITs	81	FIT	6.07185	6.06537	0.0173674	0.00289845	1	0.0640739	0.0023852	1283.75	211.653	0.00309555	0.00266947	0.00558689	-0.000701174	1	0.0522935	0.00192376	254.167	95212.3
Female	Severe	COL 15y prior, 2 FITs	82	FIT	5.7908	5.78492	0.016479	0.00257857	1	0.063086	0.0024796	1201.04	207.616	0.00259301	0.00220937	0.00566164	-0.0006559	1	0.0522686	0.00203866	262.396	118765
Female	Severe	COL 15y prior, 2 FITs	83	FIT	5.44279	5.43757	0.0153716	0.00224924	1	0.0586407	0.00241291	1095.88	201.538	0.00210503	0.00177327	0.00565127	-0.000586796	1	0.0489204	0.00199943	268.983	151688
Female	Severe	COL 15y prior, 2 FITs	84	FIT	5.12837	5.1238	0.014273	0.0019278	1	0.0576369	0.00250627	1003.04	195.761	0.00186692	0.00140749	0.00560049	-0.000522661	1	0.0489644	0.00212397	272.807	193825
Female	Severe	COL 15y prior, 2 FITs	85	FIT	4.7924	4.78841	0.0132151	0.00164184	1	0.0566723	0.002607	913.862	190.849	0.00154079	0.00109015	0.00553688	-0.000460652	1	0.0489942	0.00225427	275.465	252685
Female	Severe	COL 15y prior, 2 FITs	86	FIT	4.48842	4.48493	0.0122332	0.00139888	1	0.0558006	0.00271583	833.715	185.893	0.00134521	0.00079413	0.00544369	-0.000405774	1	0.0490111	0.00239036	278.483	350677
Female	Severe	COL 15y prior, 2 FITs	87	FIT	4.259	4.2559	0.0113879	0.00121449	1	0.0550597	0.00283591	769.867	180.894	0.00116952	0.000535255	0.00530058	-0.000361425	1	0.0489724	0.00253041	280.839	524682
Female	Severe	COL 15y prior, 2 FITs	88	FIT	4.02111	4.01839	0.0105395	0.00103313	1	0.0542836	0.00295834	708.397	176.289	0.000733437	0.000324587	0.00514875	-0.000309203	1	0.0488929	0.00267633	282.321	869784
Female	Severe	COL 15y prior, 2 FITs	89	FIT	3.68559	3.68327	0.00966523	0.000845199	1	0.0535168	0.00308601	639.963	173.749	0.000571027	0.000155133	0.00505368	-0.000253579	1	0.0489052	0.00283508	283.058	1.82462e+06
Female	Severe	COL 15y prior, 2 FITs	90	FIT	3.50221	3.50014	0.00900063	0.000732138	1	0.0529	0.00322896	594.896	169.963	0.000650301	2.75573e-05	0.004873	-0.000223038	1	0.0487724	0.00299339	283.023	1.02703e+07
Female	Severe	COL 15y prior, 2 FITs	76	None	8.26222	8.25074	0.0184973	0.00628232	0	0.0184973	0.000631609	1664.81	201.777	0	0	0	0	0	0	0	0	0
Female	Severe	COL 15y prior, 2 FITs	77	None	7.7519	7.74175	0.0169324	0.00563251	0	0.0169324	0.00059082	1517.25	195.982	0	0	0	0	0	0	0	0	0
Female	Severe	COL 15y prior, 2 FITs	78	None	7.23951	7.23066	0.0153886	0.00499295	0	0.0153886	0.000547768	1369.72	189.433	0	0	0	0	0	0	0	0	0
Female	Severe	COL 15y prior, 2 FITs	79	None	6.88906	6.88105	0.0143176	0.00458274	0	0.0143176	0.000526927	1268.38	184.329	0	0	0	0	0	0	0	0	0
Female	Severe	COL 15y prior, 2 FITs	80	None	6.5112	6.50406	0.0131612	0.00415054	0	0.0131612	0.000501227	1158.73	178.154	0	0	0	0	0	0	0	0	0
Female	Severe	COL 15y prior, 2 FITs	81	None	6.06875	6.06261	0.0117805	0.00359963	0	0.0117805	0.000461442	1025.55	169.159	0	0	0	0	0	0	0	0	0
Female	Severe	COL 15y prior, 2 FITs	82	None	5.78821	5.78271	0.0108174	0.00323447	0	0.0108174	0.00044094	934.98	161.685	0	0	0	0	0	0	0	0	0
Female	Severe	COL 15y prior, 2 FITs	83	None	5.44068	5.43589	0.00972033	0.00283604	0	0.00972033	0.000413479	830.821	152.84	0	0	0	0	0	0	0	0	0
Female	Severe	COL 15y prior, 2 FITs	84	None	5.1265	5.1224	0.00867253	0.00245046	0	0.00867253	0.000382303	730.957	142.698	0	0	0	0	0	0	0	0	0
Female	Severe	COL 15y prior, 2 FITs	85	None	4.79086	4.78736	0.00767818	0.00210249	0	0.00767818	0.000352733	636.667	132.989	0	0	0	0	0	0	0	0	0
Female	Severe	COL 15y prior, 2 FITs	86	None	4.48707	4.48408	0.00678954	0.00180466	0	0.00678954	0.000325472	555.053	123.783	0	0	0	0	0	0	0	0	0
Female	Severe	COL 15y prior, 2 FITs	87	None	4.25783	4.25524	0.00608731	0.00157592	0	0.00608731	0.000305505	490.529	115.276	0	0	0	0	0	0	0	0	0
Female	Severe	COL 15y prior, 2 FITs	88	None	4.02038	4.01818	0.00539076	0.00134233	0	0.00539076	0.000282009	425.777	105.963	0	0	0	0	0	0	0	0	0
Female	Severe	COL 15y prior, 2 FITs	89	None	3.68502	3.68324	0.00461156	0.00109878	0	0.00461156	0.00025094	355.149	96.4232	0	0	0	0	0	0	0	0	0
Female	Severe	COL 15y prior, 2 FITs	90	None	3.50156	3.50002	0.00412763	0.000955177	0	0.00412763	0.000235562	312.882	89.3944	0	0	0	0	0	0	0	0	0
Female	Severe	COL 15y prior, 2 recent FITs	76	COL	8.28203	8.2752	0.0150253	0.0022956	0	1.18417	0.0306336	3367.44	406.931	0.015991	0.0192671	-0.00172718	-0.00332915	0	1.16742	0.0300479	1924.22	99871
Female	Severe	COL 15y prior, 2 recent FITs	77	COL	7.76967	7.76355	0.0140607	0.00194717	0	1.17801	0.0323238	3295.41	424.472	0.0140191	0.0167813	-0.00116506	-0.00305995	0	1.16278	0.0317799	1932.9	115182
Female	Severe	COL 15y prior, 2 recent FITs	78	COL	7.25458	7.24913	0.0131495	0.00163176	0	1.16388	0.0337397	3213.36	443.276	0.0120983	0.0144866	-0.000546953	-0.00275675	0	1.15018	0.0332407	1948.99	134538
Female	Severe	COL 15y prior, 2 recent FITs	79	COL	6.90209	6.89712	0.0117639	0.00153792	0	1.07591	0.0317537	3006.41	435.894	0.0102941	0.0123772	-0.000853706	-0.00244565	0	1.0633	0.0312785	1972.73	159384
Female	Severe	COL 15y prior, 2 recent FITs	80	COL	6.52315	6.51867	0.0111047	0.00126242	0	1.07426	0.0337267	2960.13	454.101	0.00920256	0.0104692	-0.00036908	-0.00229928	0	1.06278	0.0332793	2000.3	191065
Female	Severe	COL 15y prior, 2 recent FITs	81	COL	6.07876	6.07474	0.0104783	0.00106813	0	1.07263	0.0356704	2919.04	480.521	0.00746924	0.00874345	0.000364075	-0.00196811	0	1.06251	0.0352646	2036.95	232968
Female	Severe	COL 15y prior, 2 recent FITs	82	COL	5.79684	5.79313	0.00991235	0.000915418	0	1.07129	0.0377403	2892.96	499.378	0.00636119	0.0071498	0.000733667	-0.00177836	0	1.06211	0.0373571	2096.49	293224
Female	Severe	COL 15y prior, 2 recent FITs	83	COL	5.44779	5.44438	0.00935724	0.000795197	0	1.05164	0.0390377	2829.85	519.774	0.00513631	0.00572443	0.00118037	-0.00154942	0	1.04346	0.0386816	2162.19	377714
Female	Severe	COL 15y prior, 2 recent FITs	84	COL	5.1324	5.12928	0.00878301	0.000657448	0	1.05127	0.0413499	2809.59	547.755	0.00432935	0.0045355	0.00154352	-0.00135299	0	1.04403	0.0410238	2218.69	489182
Female	Severe	COL 15y prior, 2 recent FITs	85	COL	4.7958	4.79293	0.00826649	0.000548572	0	1.05097	0.043799	2795.27	583.207	0.00356697	0.00351568	0.00191782	-0.0011627	0	1.04462	0.0435011	2275.41	647219
Female	Severe	COL 15y prior, 2 recent FITs	86	COL	4.49107	4.48842	0.00779007	0.000462748	0	1.05076	0.0463515	2785.27	620.546	0.00281672	0.00260277	0.00221232	-0.000994667	0	1.04518	0.0460787	2335.19	897196
Female	Severe	COL 15y prior, 2 recent FITs	87	COL	4.26114	4.25863	0.00738268	0.000400281	0	1.05061	0.0490498	2786.2	654.247	0.00243698	0.00181464	0.00241386	-0.000867251	0	1.04564	0.0487956	2394.45	1.31952e+06
Female	Severe	COL 15y prior, 2 recent FITs	88	COL	4.02295	4.0206	0.00695459	0.000342173	0	1.05048	0.0519027	2789.77	693.87	0.00174336	0.00114971	0.00258178	-0.000731005	0	1.0461	0.0516698	2451.62	2.13238e+06
Female	Severe	COL 15y prior, 2 recent FITs	89	COL	3.68697	3.68478	0.00657448	0.000283416	0	1.05035	0.0549107	2792.5	757.848	0.00123456	0.000611264	0.00285463	-0.000590535	0	1.04663	0.0547049	2507.75	4.10257e+06
Female	Severe	COL 15y prior, 2 recent FITs	90	COL	3.50322	3.50113	0.00622675	0.000247825	0	1.05029	0.0580931	2805.31	801.257	0.00115376	0.000195608	0.00291189	-0.000510081	0	1.04697	0.0579009	2562.35	1.30994e+07
Female	Severe	COL 15y prior, 2 recent FITs	76	FIT	8.27036	8.26045	0.0191465	0.0048728	1	0.0756994	0.0022918	1629.83	197.306	0.00431876	0.00441951	0.00239399	-0.000751953	1	0.0589469	0.00170606	155.558	35198.1
Female	Severe	COL 15y prior, 2 recent FITs	77	FIT	7.75917	7.75042	0.0178067	0.00429065	1	0.0737372	0.00233803	1500.83	193.645	0.00352549	0.00388769	0.00258086	-0.00071647	1	0.0585115	0.00179417	163.923	42164.7
Female	Severe	COL 15y prior, 2 recent FITs	78	FIT	7.24581	7.23817	0.0164967	0.00372012	1	0.0702345	0.00231507	1368.81	189.11	0.00332074	0.00339132	0.00280019	-0.000668386	1	0.056538	0.00181609	172.035	50728
Female	Severe	COL 15y prior, 2 recent FITs	79	FIT	6.89466	6.88777	0.0154936	0.0033458	1	0.0637805	0.0021473	1267.76	184.06	0.00285617	0.00292653	0.00287595	-0.000637776	1	0.0511629	0.00167203	179.774	61429
Female	Severe	COL 15y prior, 2 recent FITs	80	FIT	6.5167	6.51056	0.014551	0.00294615	1	0.0625951	0.00222273	1172.43	180.081	0.0027491	0.00250518	0.00307724	-0.000615539	1	0.0511213	0.0017754	187.083	74678.5
Female	Severe	COL 15y prior, 2 recent FITs	81	FIT	6.07351	6.06824	0.0133448	0.00250785	1	0.0612592	0.00228989	1058.28	174.397	0.00222057	0.00210851	0.00323052	-0.000528394	1	0.0511449	0.00188419	194.034	92023.9
Female	Severe	COL 15y prior, 2 recent FITs	82	FIT	5.79229	5.78758	0.012431	0.00219994	1	0.0602323	0.00237741	978.105	169.001	0.00181172	0.00168229	0.00325234	-0.000493838	1	0.0510536	0.00199424	200.724	119316
Female	Severe	COL 15y prior, 2 recent FITs	83	FIT	5.44413	5.43999	0.0114547	0.00190205	1	0.0559751	0.00231263	885.848	162.84	0.00147124	0.00129352	0.00327779	-0.000442561	1	0.0477983	0.00195655	206.844	159908
Female	Severe	COL 15y prior, 2 recent FITs	84	FIT	5.12935	5.12575	0.0105287	0.00161677	1	0.0551243	0.00240603	807.595	157.556	0.00128406	0.00102401	0.0032892	-0.000393671	1	0.0478848	0.00207984	211.832	206865
Female	Severe	COL 15y prior, 2 recent FITs	85	FIT	4.79327	4.79016	0.0096288	0.00136293	1	0.0542716	0.00250547	731.89	152.79	0.00103416	0.000806619	0.00328013	-0.000348349	1	0.047923	0.00220749	216.387	268265
Female	Severe	COL 15y prior, 2 recent FITs	86	FIT	4.48922	4.48651	0.00885256	0.00115439	1	0.0535347	0.00261361	667.619	148.806	0.000967413	0.000597042	0.00327481	-0.000303023	1	0.047957	0.00234081	221.168	370440
Female	Severe	COL 15y prior, 2 recent FITs	87	FIT	4.25956	4.25716	0.00818172	0.000999644	1	0.05289	0.00273174	616.604	144.839	0.00085847	0.000409899	0.00321291	-0.000267888	1	0.0479212	0.0024775	225.435	549977
Female	Severe	COL 15y prior, 2 recent FITs	88	FIT	4.02174	4.01965	0.00752259	0.000842215	1	0.0522478	0.0028545	567.106	141.083	0.000538366	0.000246067	0.00314977	-0.000230964	1	0.047875	0.0026216	228.911	930279
Female	Severe	COL 15y prior, 2 recent FITs	89	FIT	3.6861	3.68433	0.00683353	0.000682417	1	0.0515882	0.00298131	512.936	139.221	0.000367579	0.000105809	0.00311367	-0.000191534	1	0.0478683	0.0027755	231.782	2.19057e+06
Female	Severe	COL 15y prior, 2 recent FITs	90	FIT	3.50249	3.50091	0.00634758	0.00059059	1	0.0511379	0.00312728	479.594	136.991	0.000419394	-1.34652e-05	0.00303272	-0.000167316	1	0.047823	0.00293509	233.971	-1.7376e+07
Female	Severe	COL 15y prior, 2 recent FITs	76	None	8.26604	8.25589	0.0167525	0.00562476	0	0.0167525	0.000585736	1475.65	178.74	0	0	0	0	0	0	0	0	0
Female	Severe	COL 15y prior, 2 recent FITs	77	None	7.75565	7.74674	0.0152258	0.00500712	0	0.0152258	0.000543856	1335.19	172.354	0	0	0	0	0	0	0	0	0
Female	Severe	COL 15y prior, 2 recent FITs	78	None	7.24249	7.2348	0.0136965	0.00438851	0	0.0136965	0.000498979	1193.07	164.907	0	0	0	0	0	0	0	0	0
Female	Severe	COL 15y prior, 2 recent FITs	79	None	6.8918	6.88491	0.0126176	0.00398357	0	0.0126176	0.000475275	1093.7	158.855	0	0	0	0	0	0	0	0	0
Female	Severe	COL 15y prior, 2 recent FITs	80	None	6.51395	6.50787	0.0114737	0.00356169	0	0.0114737	0.000447333	987.723	151.774	0	0	0	0	0	0	0	0	0
Female	Severe	COL 15y prior, 2 recent FITs	81	None	6.07129	6.06615	0.0101142	0.00303624	0	0.0101142	0.000405706	860.585	141.867	0	0	0	0	0	0	0	0	0
Female	Severe	COL 15y prior, 2 recent FITs	82	None	5.79048	5.78594	0.00917869	0.00269378	0	0.00917869	0.000383167	774.641	133.883	0	0	0	0	0	0	0	0	0
Female	Severe	COL 15y prior, 2 recent FITs	83	None	5.44266	5.43873	0.00817687	0.00234461	0	0.00817687	0.000356086	682.701	125.526	0	0	0	0	0	0	0	0	0
Female	Severe	COL 15y prior, 2 recent FITs	84	None	5.12807	5.12473	0.00723949	0.00201044	0	0.00723949	0.000326185	596.229	116.344	0	0	0	0	0	0	0	0	0
Female	Severe	COL 15y prior, 2 recent FITs	85	None	4.79223	4.78941	0.00634867	0.00171128	0	0.00634867	0.00029798	514.55	107.435	0	0	0	0	0	0	0	0	0
Female	Severe	COL 15y prior, 2 recent FITs	86	None	4.48825	4.48586	0.00557775	0.00145742	0	0.00557775	0.000272802	445.497	99.3113	0	0	0	0	0	0	0	0	0
Female	Severe	COL 15y prior, 2 recent FITs	87	None	4.2587	4.25663	0.00496882	0.00126753	0	0.00496882	0.000254234	391.595	91.9964	0	0	0	0	0	0	0	0	0
Female	Severe	COL 15y prior, 2 recent FITs	88	None	4.02121	4.01946	0.00437281	0.00107318	0	0.00437281	0.000232895	338.011	84.0935	0	0	0	0	0	0	0	0	0
Female	Severe	COL 15y prior, 2 recent FITs	89	None	3.68573	3.68433	0.00371986	0.000873951	0	0.00371986	0.000205811	280.414	76.1099	0	0	0	0	0	0	0	0	0
Female	Severe	COL 15y prior, 2 recent FITs	90	None	3.50207	3.50086	0.00331486	0.000757906	0	0.00331486	0.000192189	246.155	70.3127	0	0	0	0	0	0	0	0	0
Female	Severe	COL 15y prior, 1 FIT	76	COL	8.2791	8.26991	0.0214434	0.00278818	0	1.19012	0.0309767	3752.59	453.764	0.0195834	0.0224878	0.0018499	-0.00396248	0	1.17052	0.0303141	2001.68	89011.6
Female	Severe	COL 15y prior, 1 FIT	77	COL	7.76682	7.75842	0.0205892	0.00241843	0	1.1837	0.0326758	3678.14	474.083	0.0168164	0.0195792	0.00259037	-0.00365183	0	1.1657	0.0320536	2019.43	103142
Female	Severe	COL 15y prior, 1 FIT	78	COL	7.25196	7.2443	0.0198313	0.00208732	0	1.16793	0.0340343	3592.24	495.871	0.0146909	0.0169122	0.00340857	-0.0033327	0	1.1515	0.0334548	2044.05	120862
Female	Severe	COL 15y prior, 1 FIT	79	COL	6.8995	6.89236	0.0185849	0.0019903	0	1.07886	0.0320103	3385.59	491.209	0.0127001	0.0144716	0.00325155	-0.00299777	0	1.06353	0.0314507	2075.52	143420
Female	Severe	COL 15y prior, 1 FIT	80	COL	6.52102	6.51443	0.0180931	0.00170405	0	1.07704	0.0339883	3339.17	512.581	0.011616	0.0123012	0.00394509	-0.00284404	0	1.06289	0.0334538	2110.38	171559
Female	Severe	COL 15y prior, 1 FIT	81	COL	6.07669	6.07065	0.0176199	0.0015269	0	1.07531	0.035944	3296.92	543.092	0.00934823	0.0103405	0.00489376	-0.00243735	0	1.06259	0.0354491	2153.37	208247
Female	Severe	COL 15y prior, 1 FIT	82	COL	5.79489	5.78922	0.0171154	0.00136176	0	1.0739	0.0380282	3268.13	564.52	0.00814101	0.0084624	0.00538141	-0.00221847	0	1.06216	0.0375533	2217.14	261999
Female	Severe	COL 15y prior, 1 FIT	83	COL	5.44601	5.44075	0.0164336	0.00121	0	1.05165	0.0392204	3184.37	585.281	0.00667132	0.00676025	0.00581836	-0.00195354	0	1.04104	0.038772	2285.73	338114
Female	Severe	COL 15y prior, 1 FIT	84	COL	5.13079	5.12593	0.0157188	0.00104683	0	1.05128	0.0415441	3150.82	614.682	0.00556521	0.00533378	0.00617196	-0.0017153	0	1.04173	0.0411259	2343.71	439408
Female	Severe	COL 15y prior, 1 FIT	85	COL	4.79446	4.78997	0.0150658	0.000906215	0	1.05097	0.0440053	3122.08	651.794	0.00461075	0.00410196	0.00655346	-0.00148491	0	1.04246	0.0436168	2401.32	585406
Female	Severe	COL 15y prior, 1 FIT	86	COL	4.48995	4.48579	0.0144654	0.000788146	0	1.05075	0.0465722	3096.85	690.37	0.00380092	0.0030132	0.00687078	-0.00128577	0	1.04315	0.0462104	2462.73	817311
Female	Severe	COL 15y prior, 1 FIT	87	COL	4.26009	4.25618	0.013882	0.00070272	0	1.05059	0.0492875	3083.2	724.406	0.00306987	0.00208453	0.00701453	-0.00112979	0	1.04372	0.048945	2523.03	1.21036e+06
Female	Severe	COL 15y prior, 1 FIT	88	COL	4.02211	4.01845	0.0132707	0.000619684	0	1.05045	0.0521548	3073.88	764.943	0.00240908	0.00131238	0.00713383	-0.000960114	0	1.04432	0.0518357	2580.17	1.96602e+06
Female	Severe	COL 15y prior, 1 FIT	89	COL	3.68632	3.68295	0.0126352	0.000526306	0	1.05032	0.0551824	3055.41	829.608	0.00190119	0.000699677	0.00732368	-0.000786127	0	1.04501	0.054895	2635.52	3.76676e+06
Female	Severe	COL 15y prior, 1 FIT	90	COL	3.50258	3.4994	0.0120527	0.00046982	0	1.05025	0.0583781	3052.72	872.355	0.00161006	0.000243226	0.00726155	-0.000683424	0	1.04546	0.058106	2688.45	1.10533e+07
Female	Severe	COL 15y prior, 1 FIT	76	FIT	8.26544	8.25299	0.0249738	0.00566124	1	0.0818654	0.00247974	2021.61	244.955	0.00592147	0.00569125	0.00538034	-0.00108942	1	0.0622719	0.00181715	239.585	42097.1
Female	Severe	COL 15y prior, 1 FIT	77	FIT	7.7551	7.74393	0.0236785	0.00504777	1	0.0798437	0.00253373	1885.78	243.517	0.00510229	0.0050491	0.00567967	-0.00102248	1	0.0618448	0.00191154	253.616	50230
Female	Severe	COL 15y prior, 1 FIT	78	FIT	7.24196	7.23201	0.0224483	0.00443911	1	0.0759894	0.00250457	1748.18	241.728	0.00469218	0.00446627	0.00602556	-0.000980909	1	0.0595667	0.00192508	266.99	59779.2
Female	Severe	COL 15y prior, 1 FIT	79	FIT	6.89126	6.88213	0.0215629	0.00404776	1	0.0693176	0.00233612	1645.19	239.052	0.00445537	0.00393953	0.00622957	-0.000940299	1	0.0539842	0.00177659	279.457	70936.7
Female	Severe	COL 15y prior, 1 FIT	80	FIT	6.51341	6.50511	0.0207211	0.00363136	1	0.0681409	0.00242198	1547.34	237.865	0.00400834	0.00349646	0.00657305	-0.000916725	1	0.0539929	0.00188747	291.184	83279.5
Female	Severe	COL 15y prior, 1 FIT	81	FIT	6.07084	6.06352	0.0195656	0.00317744	1	0.0668262	0.00250035	1426.11	235.195	0.00349573	0.00295634	0.00683939	-0.0007868	1	0.0541	0.00200544	301.936	102132
Female	Severe	COL 15y prior, 1 FIT	82	FIT	5.78985	5.78317	0.0186881	0.00284382	1	0.0657882	0.00260045	1340.27	231.754	0.00309597	0.0024038	0.00695415	-0.000736409	1	0.0540542	0.00212549	311.299	129503
Female	Severe	COL 15y prior, 1 FIT	83	FIT	5.4418	5.43582	0.0176022	0.00249923	1	0.0608816	0.00251809	1231.53	226.558	0.00246679	0.00191774	0.00698693	-0.000664312	1	0.0502664	0.00206974	319.053	166369
Female	Severe	COL 15y prior, 1 FIT	84	FIT	5.1275	5.12218	0.0165308	0.00216961	1	0.0599199	0.00261899	1137.43	222.059	0.00227811	0.00147466	0.00698392	-0.000592519	1	0.050373	0.00220087	324.26	219888
Female	Severe	COL 15y prior, 1 FIT	85	FIT	4.79165	4.78696	0.0154735	0.00186415	1	0.0589311	0.00272623	1044.58	218.215	0.00180414	0.00112599	0.00696114	-0.000526979	1	0.0504188	0.0023377	328.301	291567
Female	Severe	COL 15y prior, 1 FIT	86	FIT	4.4877	4.48353	0.0145253	0.0016088	1	0.0580673	0.00284158	961.261	214.398	0.00154648	0.000791396	0.00693067	-0.000465121	1	0.0504726	0.00247982	332.533	420186
Female	Severe	COL 15y prior, 1 FIT	87	FIT	4.25837	4.25462	0.0136931	0.00141674	1	0.0573411	0.00297081	895.708	210.526	0.00135201	0.000478162	0.00682563	-0.000415766	1	0.0504736	0.00262832	335.782	702235
Female	Severe	COL 15y prior, 1 FIT	88	FIT	4.0206	4.01726	0.0128237	0.00121788	1	0.0565835	0.00310241	830.141	206.643	0.000891682	0.000186669	0.00668688	-0.000361919	1	0.0504467	0.00278332	337.694	1.80905e+06
Female	Severe	COL 15y prior, 1 FIT	89	FIT	3.68515	3.68228	0.0119101	0.00100773	1	0.0557562	0.00323538	754.66	204.944	0.000731722	negative	0.00659858	-0.000304704	1	0.0504447	0.00294796	338.507	negative
Female	Severe	COL 15y prior, 1 FIT	90	FIT	3.50172	3.49912	0.0112175	0.000884676	1	0.0551452	0.00338754	705.699	201.679	0.00074539	negative	0.00642634	-0.000268567	1	0.050354	0.00311551	338.139	negative
Female	Severe	COL 15y prior, 1 FIT	76	None	8.25952	8.24717	0.0195935	0.00675066	0	0.0195935	0.000662585	1782.98	216.193	0	0	0	0	0	0	0	0	0
Female	Severe	COL 15y prior, 1 FIT	77	None	7.75	7.73906	0.0179988	0.00607025	0	0.0179988	0.000622188	1630.1	210.632	0	0	0	0	0	0	0	0	0
Female	Severe	COL 15y prior, 1 FIT	78	None	7.23726	7.22766	0.0164227	0.00542002	0	0.0164227	0.000579495	1478.47	204.557	0	0	0	0	0	0	0	0	0
Female	Severe	COL 15y prior, 1 FIT	79	None	6.8868	6.87809	0.0153333	0.00498806	0	0.0153333	0.000559529	1372.94	199.611	0	0	0	0	0	0	0	0	0
Female	Severe	COL 15y prior, 1 FIT	80	None	6.5094	6.50161	0.014148	0.00454808	0	0.014148	0.00053451	1258.7	193.599	0	0	0	0	0	0	0	0	0
Female	Severe	COL 15y prior, 1 FIT	81	None	6.06734	6.06059	0.0127262	0.00396425	0	0.0127262	0.000494912	1120.06	184.811	0	0	0	0	0	0	0	0	0
Female	Severe	COL 15y prior, 1 FIT	82	None	5.78675	5.78069	0.011734	0.00358023	0	0.011734	0.000474952	1025.05	177.323	0	0	0	0	0	0	0	0	0
Female	Severe	COL 15y prior, 1 FIT	83	None	5.43933	5.43401	0.0106152	0.00316354	0	0.0106152	0.000448344	916.972	168.747	0	0	0	0	0	0	0	0	0
Female	Severe	COL 15y prior, 1 FIT	84	None	5.12522	5.12062	0.00954685	0.00276213	0	0.00954685	0.000418124	813.923	158.95	0	0	0	0	0	0	0	0	0
Female	Severe	COL 15y prior, 1 FIT	85	None	4.78985	4.78589	0.00851232	0.00239113	0	0.00851232	0.000388537	714.5	149.293	0	0	0	0	0	0	0	0	0
Female	Severe	COL 15y prior, 1 FIT	86	None	4.48615	4.48273	0.00759466	0.00207392	0	0.00759466	0.000361756	628.458	140.195	0	0	0	0	0	0	0	0	0
Female	Severe	COL 15y prior, 1 FIT	87	None	4.25702	4.25403	0.0068675	0.00183251	0	0.0068675	0.000342489	560.989	131.872	0	0	0	0	0	0	0	0	0
Female	Severe	COL 15y prior, 1 FIT	88	None	4.0197	4.01714	0.00613685	0.0015798	0	0.00613685	0.000319086	491.526	122.357	0	0	0	0	0	0	0	0	0
Female	Severe	COL 15y prior, 1 FIT	89	None	3.68442	3.68232	0.00531155	0.00131243	0	0.00531155	0.000287418	414.823	112.653	0	0	0	0	0	0	0	0	0
Female	Severe	COL 15y prior, 1 FIT	90	None	3.50097	3.49913	0.00479114	0.00115324	0	0.00479114	0.000272027	368.608	105.343	0	0	0	0	0	0	0	0	0
Female	Severe	COL 15y prior, 1 recent FIT	76	COL	8.28089	8.27311	0.0173102	0.00250572	0	1.18924	0.0309241	3520.72	425.561	0.0175847	0.0207651	-0.000561557	-0.00360938	0	1.17137	0.030306	1959.51	94365.9
Female	Severe	COL 15y prior, 1 recent FIT	77	COL	7.76874	7.7617	0.0163898	0.00214086	0	1.18286	0.0326211	3447.59	444.179	0.0155593	0.0179991	8.28181e-05	-0.00332113	0	1.16655	0.0320446	1970.45	109475
Female	Severe	COL 15y prior, 1 recent FIT	78	COL	7.25331	7.24698	0.0154851	0.00181688	0	1.16731	0.0339879	3360.8	463.752	0.0128612	0.0154727	0.000742069	-0.00300619	0	1.15257	0.0334559	1988.75	128533
Female	Severe	COL 15y prior, 1 recent FIT	79	COL	6.90099	6.89517	0.0140783	0.00171754	0	1.07843	0.03197	3149.37	456.75	0.0112234	0.0131707	0.000440498	-0.00268161	0	1.06479	0.0314611	2014.68	152967
Female	Severe	COL 15y prior, 1 recent FIT	80	COL	6.5225	6.5172	0.013442	0.00143484	0	1.07661	0.0339469	3101.31	475.866	0.0102347	0.0111372	0.000990189	-0.00252009	0	1.06416	0.0334656	2044.3	183556
Female	Severe	COL 15y prior, 1 recent FIT	81	COL	6.07799	6.07319	0.0128331	0.00124857	0	1.07493	0.0359025	3058.3	503.573	0.00812361	0.00932042	0.00177315	-0.00216016	0	1.06387	0.0354626	2083.03	223491
Female	Severe	COL 15y prior, 1 recent FIT	82	COL	5.79599	5.79152	0.0123096	0.00109004	0	1.07348	0.0379809	3031.61	523.458	0.00694486	0.00759657	0.00221032	-0.00195637	0	1.06338	0.0375629	2145.06	282373
Female	Severe	COL 15y prior, 1 recent FIT	83	COL	5.44718	5.44303	0.0117848	0.000962272	0	1.05166	0.0391909	2962.69	544.308	0.00585288	0.00603481	0.00272434	-0.00171243	0	1.04259	0.0387996	2213.28	366753
Female	Severe	COL 15y prior, 1 recent FIT	84	COL	5.13172	5.12789	0.0112592	0.000817727	0	1.05128	0.0415107	2941.86	573.698	0.00469719	0.00472179	0.00318048	-0.00150035	0	1.0432	0.0411495	2272.14	481204
Female	Severe	COL 15y prior, 1 recent FIT	85	COL	4.79514	4.79158	0.0107821	0.000698856	0	1.05098	0.0439695	2926.12	610.68	0.00384371	0.00360286	0.00362318	-0.00130005	0	1.04382	0.0436361	2331.02	646990
Female	Severe	COL 15y prior, 1 recent FIT	86	COL	4.49034	4.48704	0.010327	0.000601612	0	1.05076	0.0465376	2913.4	649.292	0.00306538	0.00264408	0.00397692	-0.00112321	0	1.04441	0.0462293	2392.57	904878
Female	Severe	COL 15y prior, 1 recent FIT	87	COL	4.26065	4.25753	0.00989629	0.000531767	0	1.05061	0.0492489	2910.39	683.586	0.00276239	0.00183806	0.00417991	-0.000987212	0	1.04489	0.0489586	2453.19	1.33466e+06
Female	Severe	COL 15y prior, 1 recent FIT	88	COL	4.02245	4.01951	0.00944243	0.000463167	0	1.05047	0.052114	2910.76	724.156	0.0019998	0.00117178	0.00436897	-0.000840258	0	1.0454	0.0518456	2511.17	2.14305e+06
Female	Severe	COL 15y prior, 1 recent FIT	89	COL	3.68669	3.68396	0.0090036	0.000392503	0	1.05034	0.0551411	2906.84	789.052	0.00167268	0.000654899	0.00464366	-0.000681322	0	1.04598	0.0549013	2567.65	3.92067e+06
Female	Severe	COL 15y prior, 1 recent FIT	90	COL	3.50291	3.50031	0.00860948	0.000346344	0	1.05027	0.0583379	2914.72	832.703	0.00137933	0.000279828	0.00468931	-0.00059345	0	1.04635	0.0581119	2622.11	9.37043e+06
Female	Severe	COL 15y prior, 1 recent FIT	76	FIT	8.26795	8.25697	0.0213173	0.00523357	1	0.0792102	0.00241103	1788.95	216.659	0.00463949	0.0046291	0.00344547	-0.000881536	1	0.0613384	0.00179297	195.992	42339
Female	Severe	COL 15y prior, 1 recent FIT	77	FIT	7.75733	7.74757	0.0199691	0.00463286	1	0.0771738	0.00246161	1655.85	213.725	0.00414742	0.00411697	0.00366212	-0.000829125	1	0.0608668	0.00188516	205.091	49816.1
Female	Severe	COL 15y prior, 1 recent FIT	78	FIT	7.24404	7.23547	0.0186293	0.00403579	1	0.0733231	0.0024295	1517.27	209.699	0.00359287	0.00362966	0.00388627	-0.00078727	1	0.05858	0.00189756	214.061	58975.5
Female	Severe	COL 15y prior, 1 recent FIT	79	FIT	6.89326	6.88547	0.0176302	0.00365547	1	0.0666624	0.0022583	1413.18	205.241	0.00349075	0.00316479	0.00399236	-0.000743672	1	0.0530246	0.00174945	222.798	70398.9
Female	Severe	COL 15y prior, 1 recent FIT	80	FIT	6.5154	6.5084	0.0166756	0.00323922	1	0.0654463	0.00233847	1314.46	201.964	0.00313647	0.00272665	0.00422377	-0.000715705	1	0.0529945	0.0018572	231.211	84796.5
Female	Severe	COL 15y prior, 1 recent FIT	81	FIT	6.07239	6.06631	0.0154649	0.00278805	1	0.0640694	0.00241054	1195.98	197.151	0.00252351	0.00230817	0.00440491	-0.000620691	1	0.0530094	0.00197062	239.44	103736
Female	Severe	COL 15y prior, 1 recent FIT	82	FIT	5.79131	5.78583	0.0145712	0.00247208	1	0.0630422	0.00250496	1114.27	192.585	0.00227054	0.00187243	0.00447187	-0.000574335	1	0.0529429	0.00208693	247.891	132389
Female	Severe	COL 15y prior, 1 recent FIT	83	FIT	5.44325	5.43837	0.0136004	0.00215728	1	0.058325	0.00242508	1017.84	187.159	0.00192136	0.0014898	0.00453996	-0.000517416	1	0.0492645	0.00203384	255.783	171689
Female	Severe	COL 15y prior, 1 recent FIT	84	FIT	5.1287	5.1244	0.0126915	0.00185891	1	0.0574515	0.00252353	936.742	182.801	0.00167624	0.00115461	0.00461278	-0.000459173	1	0.0493728	0.00216232	262.228	227114
Female	Severe	COL 15y prior, 1 recent FIT	85	FIT	4.79263	4.78884	0.0118246	0.00159257	1	0.0565891	0.00262978	859.589	179.499	0.00133132	0.000880865	0.00466572	-0.000406338	1	0.0494302	0.00229642	267.968	304210
Female	Severe	COL 15y prior, 1 recent FIT	86	FIT	4.48847	4.48514	0.0110093	0.00136162	1	0.0558218	0.00274413	788.7	175.847	0.0011891	0.000643407	0.00465927	-0.000363204	1	0.0494718	0.00243583	273.5	425081
Female	Severe	COL 15y prior, 1 recent FIT	87	FIT	4.25898	4.25597	0.0103369	0.00119642	1	0.0551903	0.00287168	735.26	172.76	0.00108809	0.000432903	0.00462051	-0.00032256	1	0.049474	0.00258132	278.099	642405
Female	Severe	COL 15y prior, 1 recent FIT	88	FIT	4.02123	4.01857	0.00964427	0.00102514	1	0.0545365	0.00300204	681.539	169.597	0.000773893	0.000256294	0.00457081	-0.000278286	1	0.0494631	0.00273364	281.419	1.09803e+06
Female	Severe	COL 15y prior, 1 recent FIT	89	FIT	3.68571	3.68343	0.00888184	0.000841197	1	0.0538364	0.003136	619.062	168.067	0.000694303	0.00011095	0.0045219	-0.000232627	1	0.0494764	0.00289623	283.703	2.55704e+06
Female	Severe	COL 15y prior, 1 recent FIT	90	FIT	3.50205	3.49999	0.00833893	0.000735631	1	0.0533126	0.003287	580.133	165.753	0.000515095	negative	0.00441876	-0.000204164	1	0.0493924	0.00306101	284.878	negative
Female	Severe	COL 15y prior, 1 recent FIT	76	None	8.26331	8.25229	0.0178718	0.0061151	0	0.0178718	0.000618061	1594.91	193.269	0	0	0	0	0	0	0	0	0
Female	Severe	COL 15y prior, 1 recent FIT	77	None	7.75318	7.74347	0.016307	0.00546199	0	0.016307	0.000576453	1447.87	186.979	0	0	0	0	0	0	0	0	0
Female	Severe	COL 15y prior, 1 recent FIT	78	None	7.24045	7.23202	0.0147431	0.00482306	0	0.0147431	0.000531938	1300	179.757	0	0	0	0	0	0	0	0	0
Female	Severe	COL 15y prior, 1 recent FIT	79	None	6.88977	6.88219	0.0136378	0.00439915	0	0.0136378	0.000508851	1196.2	173.811	0	0	0	0	0	0	0	0	0
Female	Severe	COL 15y prior, 1 recent FIT	80	None	6.51226	6.50554	0.0124518	0.00395493	0	0.0124518	0.000481265	1085.22	166.815	0	0	0	0	0	0	0	0	0
Female	Severe	COL 15y prior, 1 recent FIT	81	None	6.06987	6.06413	0.0110599	0.00340874	0	0.0110599	0.000439919	953.336	157.209	0	0	0	0	0	0	0	0	0
Female	Severe	COL 15y prior, 1 recent FIT	82	None	5.78904	5.78395	0.0100993	0.00304641	0	0.0100993	0.000418027	863.389	149.273	0	0	0	0	0	0	0	0	0
Female	Severe	COL 15y prior, 1 recent FIT	83	None	5.44133	5.43688	0.00906048	0.0026747	0	0.00906048	0.000391237	766.528	140.987	0	0	0	0	0	0	0	0	0
Female	Severe	COL 15y prior, 1 recent FIT	84	None	5.12702	5.12321	0.00807869	0.00231808	0	0.00807869	0.000361205	674.567	131.669	0	0	0	0	0	0	0	0	0
Female	Severe	COL 15y prior, 1 recent FIT	85	None	4.79129	4.78803	0.00715893	0.00199891	0	0.00715893	0.00033336	589.349	123.088	0	0	0	0	0	0	0	0	0
Female	Severe	COL 15y prior, 1 recent FIT	86	None	4.48728	4.48448	0.00635008	0.00172482	0	0.00635008	0.000308299	515.378	114.925	0	0	0	0	0	0	0	0	0
Female	Severe	COL 15y prior, 1 recent FIT	87	None	4.25789	4.25544	0.00571638	0.00151898	0	0.00571638	0.00029036	458.242	107.684	0	0	0	0	0	0	0	0	0
Female	Severe	COL 15y prior, 1 recent FIT	88	None	4.02046	4.01837	0.00507345	0.00130342	0	0.00507345	0.000268399	398.923	99.2747	0	0	0	0	0	0	0	0	0
Female	Severe	COL 15y prior, 1 recent FIT	89	None	3.68502	3.68332	0.00435994	0.00107382	0	0.00435994	0.000239763	334.486	90.8112	0	0	0	0	0	0	0	0	0
Female	Severe	COL 15y prior, 1 recent FIT	90	None	3.50153	3.50005	0.00392017	0.000939794	0	0.00392017	0.000225989	296.08	84.5931	0	0	0	0	0	0	0	0	0
Female	Severe	COL 10y prior	76	COL	8.2791	8.26988	0.0212444	0.00274888	0	1.17122	0.0297136	3702.57	447.717	0.0169517	0.0192213	0.0033079	-0.00348188	0	1.15328	0.0291116	2085.12	108480
Female	Severe	COL 10y prior	77	COL	7.76719	7.75874	0.0204238	0.00238916	0	1.16625	0.0314125	3632.34	468.161	0.0153783	0.0168445	0.00393263	-0.0032206	0	1.14976	0.0308468	2099.36	124632
Female	Severe	COL 10y prior	78	COL	7.25203	7.24432	0.0196842	0.00206405	0	1.15389	0.03287	3553.2	490.48	0.0131493	0.0146035	0.00462709	-0.00294242	0	1.13883	0.0323427	2121.07	145244
Female	Severe	COL 10y prior	79	COL	6.89987	6.89265	0.0185706	0.00195471	0	1.07289	0.0312199	3365.01	488.202	0.0114422	0.0125002	0.00450425	-0.00267006	0	1.05883	0.0307104	2150.28	172020
Female	Severe	COL 10y prior	80	COL	6.5212	6.5145	0.0181752	0.00168895	0	1.07161	0.0331885	3326.03	510.558	0.0105593	0.0105335	0.00515032	-0.00254575	0	1.05859	0.0327002	2183.8	207320
Female	Severe	COL 10y prior	81	COL	6.07656	6.07038	0.0178394	0.00153682	0	1.07034	0.0351279	3292.45	542.38	0.00823245	0.0087217	0.0060678	-0.00217836	0	1.05857	0.0346738	2225.99	255224
Female	Severe	COL 10y prior	82	COL	5.79457	5.78869	0.0175413	0.00138478	0	1.06929	0.0371951	3274.68	565.703	0.00713428	0.00705627	0.00663359	-0.00199052	0	1.05838	0.0367574	2290.16	324557
Female	Severe	COL 10y prior	83	COL	5.44585	5.44035	0.0170697	0.00124609	0	1.05148	0.0385786	3210.74	590.171	0.00605374	0.00557515	0.00715585	-0.00175806	0	1.04157	0.0381637	2358.64	423063
Female	Severe	COL 10y prior	84	COL	5.13081	5.12566	0.0165446	0.00109616	0	1.05114	0.0408764	3186.44	621.665	0.00511854	0.00426992	0.00756268	-0.00155082	0	1.04215	0.0404868	2415.44	565687
Female	Severe	COL 10y prior	85	COL	4.79424	4.78944	0.0159861	0.000960261	0	1.05085	0.0433109	3161.92	660.185	0.00407281	0.00314555	0.00793782	-0.00134882	0	1.0428	0.0429473	2469.13	784961
Female	Severe	COL 10y prior	86	COL	4.48978	4.4854	0.0150329	0.000825872	0	1.05064	0.0457777	3117.56	695.046	0.00327826	0.00217477	0.00798392	-0.00114417	0	1.04359	0.0454452	2520.97	1.15919e+06
Female	Severe	COL 10y prior	87	COL	4.25992	4.25588	0.0140326	0.000719966	0	1.05049	0.048383	3082.89	724.385	0.00254638	0.00133688	0.0078026	-0.00098115	0	1.04426	0.048075	2568.49	1.92125e+06
Female	Severe	COL 10y prior	88	COL	4.02207	4.01837	0.0129709	0.000618358	0	1.05037	0.0511307	3051.89	759.483	0.00217248	0.000646365	0.00754505	-0.00081172	0	1.04494	0.0508508	2610.22	4.03831e+06
Female	Severe	COL 10y prior	89	COL	3.68631	3.683	0.0118728	0.000507479	0	1.05025	0.0540314	3011.58	817.698	0.00150325	0.000106571	0.00732024	-0.000642892	0	1.0457	0.0537867	2647.13	2.48391e+07
Female	Severe	COL 10y prior	90	COL	3.50263	3.49963	0.0107294	0.000427277	0	1.05019	0.057089	2982.56	852.25	0.00118959	negative	0.00678813	-0.000538452	0	1.04625	0.0568665	2678.81	negative
Female	Severe	COL 10y prior	76	FIT	8.26749	8.25569	0.023835	0.005224	1	0.0760149	0.00223234	1912.76	231.69	0.00533836	0.00492105	0.00589857	-0.00100676	1	0.0580784	0.00163038	266.846	54225.3
Female	Severe	COL 10y prior	77	FIT	7.75664	7.74601	0.0226356	0.0046558	1	0.0743904	0.00229094	1788.31	230.868	0.00482693	0.00442098	0.00614446	-0.000953955	1	0.0578993	0.00172522	278.893	63084.1
Female	Severe	COL 10y prior	78	FIT	7.2433	7.23383	0.0214996	0.00410332	1	0.0713833	0.00228799	1660.74	229.58	0.00441898	0.00391867	0.00644249	-0.000903149	1	0.0563262	0.0017607	291.009	74262.3
Female	Severe	COL 10y prior	79	FIT	6.89249	6.88376	0.0207195	0.00374545	1	0.0655142	0.00214862	1568.67	227.879	0.00406364	0.00341121	0.00665317	-0.000879323	1	0.0514479	0.00163918	302.96	88812.9
Female	Severe	COL 10y prior	80	FIT	6.51446	6.50648	0.0200093	0.00336251	1	0.0646486	0.00223834	1481.02	227.623	0.00382577	0.002906	0.00698433	-0.000872182	1	0.0516236	0.00175008	314.914	108367
Female	Severe	COL 10y prior	81	FIT	6.07127	6.06418	0.019082	0.0029734	1	0.0635961	0.00231893	1376.47	226.984	0.00293918	0.00234722	0.00731037	-0.00074178	1	0.0518245	0.00186489	326.616	139150
Female	Severe	COL 10y prior	82	FIT	5.79007	5.78353	0.018402	0.00267648	1	0.0628295	0.0024206	1305.06	225.652	0.00263186	0.00184147	0.00749423	-0.000698826	1	0.0519218	0.00198293	338.726	183943
Female	Severe	COL 10y prior	83	FIT	5.44222	5.4363	0.0175353	0.00237208	1	0.0589465	0.00237909	1212.4	223.019	0.0024229	0.00144367	0.00762139	-0.000632072	1	0.0490326	0.00196422	349.114	241823
Female	Severe	COL 10y prior	84	FIT	5.12767	5.12234	0.0166644	0.0020752	1	0.0581343	0.00248041	1130.79	220.756	0.00197784	0.00108769	0.00768249	-0.000571787	1	0.0491524	0.00209081	355.729	327050
Female	Severe	COL 10y prior	85	FIT	4.7918	4.78703	0.0157664	0.00179576	1	0.0573475	0.00258989	1048.37	219.001	0.00162816	0.000709041	0.00771813	-0.000513326	1	0.0492992	0.00222621	359.182	506574
Female	Severe	COL 10y prior	86	FIT	4.48781	4.48364	0.0145355	0.00152579	1	0.0562798	0.00268583	951.387	212.191	0.00130584	0.000425733	0.00748651	-0.000444251	1	0.0492308	0.00235326	358.984	843214
Female	Severe	COL 10y prior	87	FIT	4.25844	4.25476	0.0133906	0.00131263	1	0.0552827	0.00278935	869.528	204.366	0.00106867	0.000220998	0.00716057	-0.000388487	1	0.0490527	0.00248136	355.355	1.60796e+06
Female	Severe	COL 10y prior	88	FIT	4.02093	4.01772	0.0121872	0.00110371	1	0.0543082	0.00289707	789.62	196.534	0.00102861	9.92064e-05	0.00676138	-0.000326373	1	0.0488824	0.00261716	348.227	3.51013e+06
Female	Severe	COL 10y prior	89	FIT	3.6854	3.68273	0.0109063	0.000882173	1	0.0531934	0.00299958	697.98	189.528	0.000592633	negative	0.00635372	-0.000268198	1	0.0486409	0.00275489	337.645	negative
Female	Severe	COL 10y prior	90	FIT	3.50211	3.4998	0.00978498	0.000743827	1	0.0522986	0.00311901	630.468	180.144	0.000673601	negative	0.00584371	-0.000221902	1	0.0483573	0.00289651	323.632	negative
Female	Severe	COL 10y prior	76	None	8.26215	8.25071	0.0179365	0.00623076	0	0.0179365	0.000601955	1646.9	199.607	0	0	0	0	0	0	0	0	0
Female	Severe	COL 10y prior	77	None	7.75181	7.74165	0.0164912	0.00560976	0	0.0164912	0.000565724	1507.73	194.756	0	0	0	0	0	0	0	0	0
Female	Severe	COL 10y prior	78	None	7.23888	7.22998	0.0150571	0.00500647	0	0.0150571	0.000527289	1366.75	189.039	0	0	0	0	0	0	0	0	0
Female	Severe	COL 10y prior	79	None	6.88842	6.88033	0.0140663	0.00462478	0	0.0140663	0.000509438	1271.43	184.792	0	0	0	0	0	0	0	0	0
Female	Severe	COL 10y prior	80	None	6.51064	6.50337	0.0130249	0.0042347	0	0.0130249	0.000488257	1169.91	179.893	0	0	0	0	0	0	0	0	0
Female	Severe	COL 10y prior	81	None	6.06833	6.06201	0.0117716	0.00371518	0	0.0117716	0.000454033	1046.68	172.662	0	0	0	0	0	0	0	0	0
Female	Severe	COL 10y prior	82	None	5.78744	5.78172	0.0109077	0.0033753	0	0.0109077	0.00043767	963.169	166.589	0	0	0	0	0	0	0	0	0
Female	Severe	COL 10y prior	83	None	5.4398	5.43474	0.00991386	0.00300415	0	0.00991386	0.000414866	867.28	159.581	0	0	0	0	0	0	0	0	0
Female	Severe	COL 10y prior	84	None	5.12569	5.12128	0.00898189	0.00264699	0	0.00898189	0.000389603	775.857	151.497	0	0	0	0	0	0	0	0	0
Female	Severe	COL 10y prior	85	None	4.79017	4.78635	0.00804831	0.00230908	0	0.00804831	0.000363674	685.513	143.223	0	0	0	0	0	0	0	0	0
Female	Severe	COL 10y prior	86	None	4.48651	4.48327	0.00704896	0.00197004	0	0.00704896	0.000332562	591.862	132.016	0	0	0	0	0	0	0	0	0
Female	Severe	COL 10y prior	87	None	4.25737	4.25459	0.00623	0.00170112	0	0.00623	0.000307989	516.436	121.383	0	0	0	0	0	0	0	0	0
Female	Severe	COL 10y prior	88	None	4.0199	4.01758	0.00542587	0.00143008	0	0.00542587	0.000279901	441.172	109.811	0	0	0	0	0	0	0	0	0
Female	Severe	COL 10y prior	89	None	3.68481	3.68296	0.00455255	0.00115037	0	0.00455255	0.00024469	360.374	97.849	0	0	0	0	0	0	0	0	0
Female	Severe	COL 10y prior	90	None	3.50144	3.49989	0.00394127	0.00096573	0	0.00394127	0.000222499	306.543	87.5863	0	0	0	0	0	0	0	0	0
Female	Severe	COL 10y prior, 5 recent FITs	76	COL	8.2791	8.26988	0.0212444	0.00274888	0	1.17122	0.0297136	3702.57	447.717	0.0169517	0.0192213	0.0033079	-0.00348188	0	1.15328	0.0291116	2085.12	108480
Female	Severe	COL 10y prior, 5 recent FITs	77	COL	7.76719	7.75874	0.0204238	0.00238916	0	1.16625	0.0314125	3632.34	468.161	0.0153783	0.0168445	0.00393263	-0.0032206	0	1.14976	0.0308468	2099.36	124632
Female	Severe	COL 10y prior, 5 recent FITs	78	COL	7.25203	7.24432	0.0196842	0.00206405	0	1.15389	0.03287	3553.2	490.48	0.0131493	0.0146035	0.00462709	-0.00294242	0	1.13883	0.0323427	2121.07	145244
Female	Severe	COL 10y prior, 5 recent FITs	79	COL	6.89987	6.89265	0.0185706	0.00195471	0	1.07289	0.0312199	3365.01	488.202	0.0114422	0.0125002	0.00450425	-0.00267006	0	1.05883	0.0307104	2150.28	172020
Female	Severe	COL 10y prior, 5 recent FITs	80	COL	6.5212	6.5145	0.0181752	0.00168895	0	1.07161	0.0331885	3326.03	510.558	0.0105593	0.0105335	0.00515032	-0.00254575	0	1.05859	0.0327002	2183.8	207320
Female	Severe	COL 10y prior, 5 recent FITs	81	COL	6.07656	6.07038	0.0178394	0.00153682	0	1.07034	0.0351279	3292.45	542.38	0.00823245	0.0087217	0.0060678	-0.00217836	0	1.05857	0.0346738	2225.99	255224
Female	Severe	COL 10y prior, 5 recent FITs	82	COL	5.79457	5.78869	0.0175413	0.00138478	0	1.06929	0.0371951	3274.68	565.703	0.00713428	0.00705627	0.00663359	-0.00199052	0	1.05838	0.0367574	2290.16	324557
Female	Severe	COL 10y prior, 5 recent FITs	83	COL	5.44585	5.44035	0.0170697	0.00124609	0	1.05148	0.0385786	3210.74	590.171	0.00605374	0.00557532	0.00715585	-0.00175806	0	1.04157	0.0381637	2358.64	423050
Female	Severe	COL 10y prior, 5 recent FITs	84	COL	5.13081	5.12566	0.0165446	0.00109616	0	1.05114	0.0408764	3186.44	621.665	0.00511854	0.00427018	0.00756268	-0.00155082	0	1.04215	0.0404868	2415.44	565652
Female	Severe	COL 10y prior, 5 recent FITs	85	COL	4.79424	4.78944	0.0159861	0.000960261	0	1.05085	0.0433109	3161.92	660.185	0.00407281	0.00314537	0.00793782	-0.00134882	0	1.0428	0.0429473	2469.13	785004
Female	Severe	COL 10y prior, 5 recent FITs	86	COL	4.48978	4.4854	0.0150329	0.000825872	0	1.05064	0.0457777	3117.56	695.046	0.00327826	0.00217397	0.00798392	-0.00114417	0	1.04359	0.0454452	2520.97	1.15962e+06
Female	Severe	COL 10y prior, 5 recent FITs	87	COL	4.25992	4.25588	0.0140326	0.000719966	0	1.05049	0.048383	3082.89	724.385	0.00254638	0.00133551	0.0078026	-0.00098115	0	1.04426	0.048075	2568.49	1.92323e+06
Female	Severe	COL 10y prior, 5 recent FITs	88	COL	4.02207	4.01837	0.0129707	0.000618343	0	1.05037	0.0511307	3051.87	759.481	0.00216534	0.00064445	0.00754485	-0.000811699	0	1.04494	0.0508508	2610.22	4.05031e+06
Female	Severe	COL 10y prior, 5 recent FITs	89	COL	3.68631	3.683	0.0118728	0.000507458	0	1.05025	0.0540314	3011.58	817.697	0.00150351	0.00010424	0.00732031	-0.000642862	0	1.0457	0.0537867	2647.13	2.53946e+07
Female	Severe	COL 10y prior, 5 recent FITs	90	COL	3.50263	3.49963	0.0107294	0.000427275	0	1.05019	0.057089	2982.56	852.25	0.00119053	negative	0.00678816	-0.000538442	0	1.04625	0.0568665	2678.81	negative
Female	Severe	COL 10y prior, 5 recent FITs	76	FIT	8.26749	8.25569	0.023835	0.005224	1	0.0760149	0.00223234	1912.76	231.69	0.00533836	0.00492105	0.00589857	-0.00100676	1	0.0580784	0.00163038	266.846	54225.3
Female	Severe	COL 10y prior, 5 recent FITs	77	FIT	7.75664	7.74601	0.0226356	0.0046558	1	0.0743904	0.00229094	1788.31	230.868	0.00482693	0.00442098	0.00614446	-0.000953955	1	0.0578993	0.00172522	278.893	63084.1
Female	Severe	COL 10y prior, 5 recent FITs	78	FIT	7.2433	7.23383	0.0214996	0.00410332	1	0.0713833	0.00228799	1660.74	229.58	0.00441898	0.00391867	0.00644249	-0.000903149	1	0.0563262	0.0017607	291.009	74262.3
Female	Severe	COL 10y prior, 5 recent FITs	79	FIT	6.89249	6.88376	0.0207195	0.00374545	1	0.0655142	0.00214862	1568.67	227.879	0.00406364	0.00341121	0.00665317	-0.000879323	1	0.0514479	0.00163918	302.96	88812.9
Female	Severe	COL 10y prior, 5 recent FITs	80	FIT	6.51446	6.50648	0.0200093	0.00336251	1	0.0646486	0.00223834	1481.02	227.623	0.00382577	0.002906	0.00698433	-0.000872182	1	0.0516236	0.00175008	314.914	108367
Female	Severe	COL 10y prior, 5 recent FITs	81	FIT	6.07127	6.06418	0.019082	0.0029734	1	0.0635961	0.00231893	1376.47	226.984	0.00293918	0.00234722	0.00731037	-0.00074178	1	0.0518245	0.00186489	326.616	139150
Female	Severe	COL 10y prior, 5 recent FITs	82	FIT	5.79007	5.78353	0.018402	0.00267648	1	0.0628295	0.0024206	1305.06	225.652	0.00263186	0.00184147	0.00749423	-0.000698826	1	0.0519218	0.00198293	338.726	183943
Female	Severe	COL 10y prior, 5 recent FITs	83	FIT	5.44222	5.4363	0.0175353	0.00237208	1	0.0589465	0.00237909	1212.4	223.019	0.0024229	0.00144367	0.00762139	-0.000632072	1	0.0490326	0.00196422	349.114	241823
Female	Severe	COL 10y prior, 5 recent FITs	84	FIT	5.12767	5.12234	0.0166644	0.0020752	1	0.0581343	0.00248041	1130.79	220.756	0.00197784	0.00108769	0.00768249	-0.000571787	1	0.0491524	0.00209081	355.729	327050
Female	Severe	COL 10y prior, 5 recent FITs	85	FIT	4.7918	4.78703	0.0157664	0.00179576	1	0.0573475	0.00258989	1048.37	219.001	0.00162816	0.000709247	0.00771813	-0.000513326	1	0.0492992	0.00222621	359.182	506426
Female	Severe	COL 10y prior, 5 recent FITs	86	FIT	4.48781	4.48364	0.0145355	0.00152579	1	0.0562798	0.00268583	951.387	212.191	0.00130584	0.000425499	0.00748651	-0.000444251	1	0.0492308	0.00235326	358.983	843676
Female	Severe	COL 10y prior, 5 recent FITs	87	FIT	4.25844	4.25476	0.0133906	0.00131263	1	0.0552827	0.00278935	869.528	204.366	0.00106867	0.00021979	0.00716057	-0.000388487	1	0.0490527	0.00248136	355.352	1.61678e+06
Female	Severe	COL 10y prior, 5 recent FITs	88	FIT	4.02093	4.01772	0.012187	0.00110366	1	0.054308	0.00289705	789.606	196.531	0.00102509	9.64811e-05	0.00676114	-0.000326386	1	0.0488821	0.00261715	348.223	3.60924e+06
Female	Severe	COL 10y prior, 5 recent FITs	89	FIT	3.6854	3.68273	0.0109063	0.000882173	1	0.0531934	0.00299958	697.98	189.528	0.000591509	negative	0.00635379	-0.000268147	1	0.048641	0.0027549	337.64	negative
Female	Severe	COL 10y prior, 5 recent FITs	90	FIT	3.50211	3.4998	0.00978469	0.000743799	1	0.0522985	0.003119	630.456	180.141	0.000674406	negative	0.00584342	-0.000221918	1	0.0483572	0.0028965	323.625	negative
Female	Severe	COL 10y prior, 5 recent FITs	76	None	8.26215	8.25071	0.0179365	0.00623076	0	0.0179365	0.000601955	1646.9	199.607	0	0	0	0	0	0	0	0	0
Female	Severe	COL 10y prior, 5 recent FITs	77	None	7.75181	7.74165	0.0164912	0.00560976	0	0.0164912	0.000565724	1507.73	194.756	0	0	0	0	0	0	0	0	0
Female	Severe	COL 10y prior, 5 recent FITs	78	None	7.23888	7.22998	0.0150571	0.00500647	0	0.0150571	0.000527289	1366.75	189.039	0	0	0	0	0	0	0	0	0
Female	Severe	COL 10y prior, 5 recent FITs	79	None	6.88842	6.88033	0.0140663	0.00462478	0	0.0140663	0.000509438	1271.43	184.792	0	0	0	0	0	0	0	0	0
Female	Severe	COL 10y prior, 5 recent FITs	80	None	6.51064	6.50337	0.0130249	0.0042347	0	0.0130249	0.000488257	1169.91	179.893	0	0	0	0	0	0	0	0	0
Female	Severe	COL 10y prior, 5 recent FITs	81	None	6.06833	6.06201	0.0117716	0.00371518	0	0.0117716	0.000454033	1046.68	172.662	0	0	0	0	0	0	0	0	0
Female	Severe	COL 10y prior, 5 recent FITs	82	None	5.78744	5.78172	0.0109077	0.0033753	0	0.0109077	0.00043767	963.169	166.589	0	0	0	0	0	0	0	0	0
Female	Severe	COL 10y prior, 5 recent FITs	83	None	5.4398	5.43474	0.00991386	0.00300415	0	0.00991386	0.000414866	867.28	159.581	0	0	0	0	0	0	0	0	0
Female	Severe	COL 10y prior, 5 recent FITs	84	None	5.12569	5.12128	0.00898189	0.00264699	0	0.00898189	0.000389603	775.857	151.497	0	0	0	0	0	0	0	0	0
Female	Severe	COL 10y prior, 5 recent FITs	85	None	4.79017	4.78635	0.00804831	0.00230908	0	0.00804831	0.000363674	685.513	143.223	0	0	0	0	0	0	0	0	0
Female	Severe	COL 10y prior, 5 recent FITs	86	None	4.48651	4.48327	0.00704896	0.00197004	0	0.00704896	0.000332562	591.862	132.016	0	0	0	0	0	0	0	0	0
Female	Severe	COL 10y prior, 5 recent FITs	87	None	4.25737	4.25459	0.00623	0.00170112	0	0.00623	0.000307989	516.436	121.383	0	0	0	0	0	0	0	0	0
Female	Severe	COL 10y prior, 5 recent FITs	88	None	4.0199	4.01758	0.00542588	0.00143004	0	0.00542588	0.000279902	441.174	109.811	0	0	0	0	0	0	0	0	0
Female	Severe	COL 10y prior, 5 recent FITs	89	None	3.68481	3.68296	0.00455248	0.00115032	0	0.00455248	0.000244686	360.368	97.8474	0	0	0	0	0	0	0	0	0
Female	Severe	COL 10y prior, 5 recent FITs	90	None	3.50144	3.49989	0.00394128	0.000965717	0	0.00394128	0.000222499	306.541	87.5858	0	0	0	0	0	0	0	0	0
Female	Severe	COL 10y prior, 4 recent FITs	76	COL	8.2791	8.26988	0.0212444	0.00274888	0	1.17122	0.0297136	3702.57	447.717	0.0169517	0.0192213	0.0033079	-0.00348188	0	1.15328	0.0291116	2085.12	108480
Female	Severe	COL 10y prior, 4 recent FITs	77	COL	7.76719	7.75874	0.0204238	0.00238916	0	1.16625	0.0314125	3632.34	468.161	0.0153783	0.0168445	0.00393263	-0.0032206	0	1.14976	0.0308468	2099.36	124632
Female	Severe	COL 10y prior, 4 recent FITs	78	COL	7.25203	7.24432	0.0196842	0.00206405	0	1.15389	0.03287	3553.2	490.48	0.0131493	0.0146035	0.00462709	-0.00294242	0	1.13883	0.0323427	2121.07	145244
Female	Severe	COL 10y prior, 4 recent FITs	79	COL	6.89987	6.89265	0.0185706	0.00195471	0	1.07289	0.0312199	3365.01	488.202	0.0114422	0.0125002	0.00450425	-0.00267006	0	1.05883	0.0307104	2150.28	172020
Female	Severe	COL 10y prior, 4 recent FITs	80	COL	6.5212	6.5145	0.0181752	0.00168895	0	1.07161	0.0331885	3326.03	510.558	0.0105593	0.0105335	0.00515032	-0.00254575	0	1.05859	0.0327002	2183.8	207320
Female	Severe	COL 10y prior, 4 recent FITs	81	COL	6.07656	6.07038	0.0178394	0.00153682	0	1.07034	0.0351279	3292.45	542.38	0.00823245	0.0087217	0.0060678	-0.00217836	0	1.05857	0.0346738	2225.99	255224
Female	Severe	COL 10y prior, 4 recent FITs	82	COL	5.79457	5.78869	0.0175413	0.00138478	0	1.06929	0.0371951	3274.68	565.703	0.00713428	0.00705627	0.00663359	-0.00199052	0	1.05838	0.0367574	2290.16	324557
Female	Severe	COL 10y prior, 4 recent FITs	83	COL	5.44585	5.44035	0.0170697	0.00124609	0	1.05148	0.0385786	3210.74	590.171	0.00605374	0.00557532	0.00715585	-0.00175806	0	1.04157	0.0381637	2358.64	423050
Female	Severe	COL 10y prior, 4 recent FITs	84	COL	5.13081	5.12566	0.0165446	0.00109616	0	1.05114	0.0408764	3186.44	621.665	0.00511854	0.00427018	0.00756268	-0.00155082	0	1.04215	0.0404868	2415.44	565652
Female	Severe	COL 10y prior, 4 recent FITs	85	COL	4.79424	4.78944	0.0159861	0.000960261	0	1.05085	0.0433109	3161.92	660.185	0.00407281	0.00314551	0.00793782	-0.00134882	0	1.0428	0.0429473	2469.13	784969
Female	Severe	COL 10y prior, 4 recent FITs	86	COL	4.48978	4.4854	0.0150329	0.000825872	0	1.05064	0.0457777	3117.56	695.046	0.00327826	0.00217408	0.00798392	-0.00114417	0	1.04359	0.0454452	2520.97	1.15956e+06
Female	Severe	COL 10y prior, 4 recent FITs	87	COL	4.25992	4.25588	0.0140326	0.000719966	0	1.05049	0.048383	3082.89	724.385	0.00254638	0.00133516	0.0078026	-0.00098115	0	1.04426	0.048075	2568.49	1.92373e+06
Female	Severe	COL 10y prior, 4 recent FITs	88	COL	4.02207	4.01837	0.0129707	0.000618343	0	1.05037	0.0511307	3051.87	759.481	0.00216534	0.00064332	0.00754485	-0.000811699	0	1.04494	0.0508508	2610.22	4.05742e+06
Female	Severe	COL 10y prior, 4 recent FITs	89	COL	3.68631	3.683	0.0118728	0.000507487	0	1.05025	0.0540314	3011.58	817.698	0.00150042	0.00010194	0.00732026	-0.00064288	0	1.0457	0.0537867	2647.13	2.59676e+07
Female	Severe	COL 10y prior, 4 recent FITs	90	COL	3.50263	3.49963	0.0107294	0.000427279	0	1.05019	0.057089	2982.56	852.25	0.00119223	negative	0.00678811	-0.000538455	0	1.04625	0.0568665	2678.81	negative
Female	Severe	COL 10y prior, 4 recent FITs	76	FIT	8.26749	8.25569	0.023835	0.005224	1	0.0760149	0.00223234	1912.76	231.69	0.00533836	0.00492105	0.00589857	-0.00100676	1	0.0580784	0.00163038	266.846	54225.3
Female	Severe	COL 10y prior, 4 recent FITs	77	FIT	7.75664	7.74601	0.0226356	0.0046558	1	0.0743904	0.00229094	1788.31	230.868	0.00482693	0.00442098	0.00614446	-0.000953955	1	0.0578993	0.00172522	278.893	63084.1
Female	Severe	COL 10y prior, 4 recent FITs	78	FIT	7.2433	7.23383	0.0214996	0.00410332	1	0.0713833	0.00228799	1660.74	229.58	0.00441898	0.00391867	0.00644249	-0.000903149	1	0.0563262	0.0017607	291.009	74262.3
Female	Severe	COL 10y prior, 4 recent FITs	79	FIT	6.89249	6.88376	0.0207195	0.00374545	1	0.0655142	0.00214862	1568.67	227.879	0.00406364	0.00341121	0.00665317	-0.000879323	1	0.0514479	0.00163918	302.96	88812.9
Female	Severe	COL 10y prior, 4 recent FITs	80	FIT	6.51446	6.50648	0.0200093	0.00336251	1	0.0646486	0.00223834	1481.02	227.623	0.00382577	0.002906	0.00698433	-0.000872182	1	0.0516236	0.00175008	314.914	108367
Female	Severe	COL 10y prior, 4 recent FITs	81	FIT	6.07127	6.06418	0.019082	0.0029734	1	0.0635961	0.00231893	1376.47	226.984	0.00293918	0.00234722	0.00731037	-0.00074178	1	0.0518245	0.00186489	326.616	139150
Female	Severe	COL 10y prior, 4 recent FITs	82	FIT	5.79007	5.78353	0.018402	0.00267648	1	0.0628295	0.0024206	1305.06	225.652	0.00263186	0.00184147	0.00749423	-0.000698826	1	0.0519218	0.00198293	338.726	183943
Female	Severe	COL 10y prior, 4 recent FITs	83	FIT	5.44222	5.4363	0.0175353	0.00237208	1	0.0589465	0.00237909	1212.4	223.019	0.0024229	0.00144367	0.00762139	-0.000632072	1	0.0490326	0.00196422	349.114	241823
Female	Severe	COL 10y prior, 4 recent FITs	84	FIT	5.12767	5.12234	0.0166644	0.0020752	1	0.0581343	0.00248041	1130.79	220.756	0.00197784	0.00108769	0.00768249	-0.000571787	1	0.0491524	0.00209081	355.73	327050
Female	Severe	COL 10y prior, 4 recent FITs	85	FIT	4.7918	4.78703	0.0157664	0.00179576	1	0.0573475	0.00258989	1048.37	219.001	0.00162816	0.000709247	0.00771813	-0.000513326	1	0.0492992	0.00222621	359.182	506427
Female	Severe	COL 10y prior, 4 recent FITs	86	FIT	4.48781	4.48364	0.0145355	0.00152579	1	0.0562798	0.00268583	951.387	212.191	0.00130584	0.000425499	0.00748651	-0.000444251	1	0.0492308	0.00235326	358.982	843675
Female	Severe	COL 10y prior, 4 recent FITs	87	FIT	4.25844	4.25476	0.0133906	0.00131263	1	0.0552827	0.00278935	869.528	204.366	0.00106867	0.00021979	0.00716057	-0.000388487	1	0.0490527	0.00248136	355.351	1.61678e+06
Female	Severe	COL 10y prior, 4 recent FITs	88	FIT	4.02093	4.01772	0.012187	0.00110366	1	0.054308	0.00289705	789.606	196.531	0.00102509	9.64811e-05	0.00676114	-0.000326386	1	0.0488821	0.00261715	348.221	3.60921e+06
Female	Severe	COL 10y prior, 4 recent FITs	89	FIT	3.6854	3.68273	0.0109061	0.000882162	1	0.0531932	0.00299957	697.974	189.526	0.000594232	negative	0.00635354	-0.000268205	1	0.0486407	0.00275489	337.636	negative
Female	Severe	COL 10y prior, 4 recent FITs	90	FIT	3.50211	3.4998	0.00978475	0.0007438	1	0.0522985	0.00311901	630.458	180.141	0.00067404	negative	0.00584347	-0.000221934	1	0.0483572	0.00289651	323.619	negative
Female	Severe	COL 10y prior, 4 recent FITs	76	None	8.26215	8.25071	0.0179365	0.00623076	0	0.0179365	0.000601955	1646.9	199.607	0	0	0	0	0	0	0	0	0
Female	Severe	COL 10y prior, 4 recent FITs	77	None	7.75181	7.74165	0.0164912	0.00560976	0	0.0164912	0.000565724	1507.73	194.756	0	0	0	0	0	0	0	0	0
Female	Severe	COL 10y prior, 4 recent FITs	78	None	7.23888	7.22998	0.0150571	0.00500647	0	0.0150571	0.000527289	1366.75	189.039	0	0	0	0	0	0	0	0	0
Female	Severe	COL 10y prior, 4 recent FITs	79	None	6.88842	6.88033	0.0140663	0.00462478	0	0.0140663	0.000509438	1271.43	184.792	0	0	0	0	0	0	0	0	0
Female	Severe	COL 10y prior, 4 recent FITs	80	None	6.51064	6.50337	0.0130249	0.0042347	0	0.0130249	0.000488257	1169.91	179.893	0	0	0	0	0	0	0	0	0
Female	Severe	COL 10y prior, 4 recent FITs	81	None	6.06833	6.06201	0.0117716	0.00371518	0	0.0117716	0.000454033	1046.68	172.662	0	0	0	0	0	0	0	0	0
Female	Severe	COL 10y prior, 4 recent FITs	82	None	5.78744	5.78172	0.0109077	0.0033753	0	0.0109077	0.00043767	963.169	166.589	0	0	0	0	0	0	0	0	0
Female	Severe	COL 10y prior, 4 recent FITs	83	None	5.4398	5.43474	0.00991386	0.00300415	0	0.00991386	0.000414866	867.28	159.581	0	0	0	0	0	0	0	0	0
Female	Severe	COL 10y prior, 4 recent FITs	84	None	5.12569	5.12128	0.00898189	0.00264699	0	0.00898189	0.000389603	775.857	151.497	0	0	0	0	0	0	0	0	0
Female	Severe	COL 10y prior, 4 recent FITs	85	None	4.79017	4.78635	0.00804831	0.00230908	0	0.00804831	0.000363674	685.513	143.223	0	0	0	0	0	0	0	0	0
Female	Severe	COL 10y prior, 4 recent FITs	86	None	4.48651	4.48327	0.00704896	0.00197004	0	0.00704896	0.000332562	591.862	132.016	0	0	0	0	0	0	0	0	0
Female	Severe	COL 10y prior, 4 recent FITs	87	None	4.25737	4.25459	0.00623	0.00170112	0	0.00623	0.000307989	516.436	121.383	0	0	0	0	0	0	0	0	0
Female	Severe	COL 10y prior, 4 recent FITs	88	None	4.0199	4.01758	0.00542588	0.00143004	0	0.00542588	0.000279902	441.174	109.811	0	0	0	0	0	0	0	0	0
Female	Severe	COL 10y prior, 4 recent FITs	89	None	3.68481	3.68296	0.00455254	0.00115037	0	0.00455254	0.000244689	360.376	97.8493	0	0	0	0	0	0	0	0	0
Female	Severe	COL 10y prior, 4 recent FITs	90	None	3.50144	3.49989	0.00394127	0.000965733	0	0.00394127	0.000222499	306.543	87.5865	0	0	0	0	0	0	0	0	0
Female	Severe	COL 10y prior, 3 FITs	76	COL	8.2791	8.26988	0.0212444	0.00274888	0	1.17122	0.0297136	3702.57	447.717	0.0169517	0.0192213	0.0033079	-0.00348188	0	1.15328	0.0291116	2085.12	108480
Female	Severe	COL 10y prior, 3 FITs	77	COL	7.76719	7.75874	0.0204238	0.00238916	0	1.16625	0.0314125	3632.34	468.161	0.0153783	0.0168445	0.00393263	-0.0032206	0	1.14976	0.0308468	2099.36	124632
Female	Severe	COL 10y prior, 3 FITs	78	COL	7.25203	7.24432	0.0196842	0.00206405	0	1.15389	0.03287	3553.2	490.48	0.0131493	0.0146035	0.00462709	-0.00294242	0	1.13883	0.0323427	2121.07	145244
Female	Severe	COL 10y prior, 3 FITs	79	COL	6.89987	6.89265	0.0185706	0.00195471	0	1.07289	0.0312199	3365.01	488.202	0.0114422	0.0125002	0.00450425	-0.00267006	0	1.05883	0.0307104	2150.28	172020
Female	Severe	COL 10y prior, 3 FITs	80	COL	6.5212	6.5145	0.0181752	0.00168895	0	1.07161	0.0331885	3326.03	510.558	0.0105593	0.0105335	0.00515032	-0.00254575	0	1.05859	0.0327002	2183.8	207320
Female	Severe	COL 10y prior, 3 FITs	81	COL	6.07656	6.07038	0.0178394	0.00153682	0	1.07034	0.0351279	3292.45	542.38	0.00823245	0.0087217	0.0060678	-0.00217836	0	1.05857	0.0346738	2225.99	255224
Female	Severe	COL 10y prior, 3 FITs	82	COL	5.79457	5.78869	0.0175413	0.00138478	0	1.06929	0.0371951	3274.68	565.703	0.00713428	0.00705627	0.00663359	-0.00199052	0	1.05838	0.0367574	2290.16	324557
Female	Severe	COL 10y prior, 3 FITs	83	COL	5.44585	5.44035	0.0170697	0.00124609	0	1.05148	0.0385786	3210.74	590.171	0.00605374	0.00557515	0.00715585	-0.00175806	0	1.04157	0.0381637	2358.64	423063
Female	Severe	COL 10y prior, 3 FITs	84	COL	5.13081	5.12566	0.0165446	0.00109616	0	1.05114	0.0408764	3186.44	621.665	0.00511854	0.00426992	0.00756268	-0.00155082	0	1.04215	0.0404868	2415.44	565687
Female	Severe	COL 10y prior, 3 FITs	85	COL	4.79424	4.78944	0.0159861	0.000960261	0	1.05085	0.0433109	3161.92	660.185	0.00407281	0.00314555	0.00793782	-0.00134882	0	1.0428	0.0429473	2469.13	784961
Female	Severe	COL 10y prior, 3 FITs	86	COL	4.48978	4.4854	0.0150329	0.000825872	0	1.05064	0.0457777	3117.56	695.046	0.00327826	0.00217477	0.00798392	-0.00114417	0	1.04359	0.0454452	2520.97	1.15919e+06
Female	Severe	COL 10y prior, 3 FITs	87	COL	4.25992	4.25588	0.0140326	0.000719966	0	1.05049	0.048383	3082.89	724.385	0.00254638	0.00133688	0.0078026	-0.00098115	0	1.04426	0.048075	2568.49	1.92125e+06
Female	Severe	COL 10y prior, 3 FITs	88	COL	4.02207	4.01837	0.0129709	0.000618358	0	1.05037	0.0511307	3051.89	759.483	0.00217248	0.000646365	0.00754505	-0.00081172	0	1.04494	0.0508508	2610.22	4.03831e+06
Female	Severe	COL 10y prior, 3 FITs	89	COL	3.68631	3.683	0.0118728	0.000507479	0	1.05025	0.0540314	3011.58	817.698	0.00150325	0.000106571	0.00732024	-0.000642892	0	1.0457	0.0537867	2647.13	2.48391e+07
Female	Severe	COL 10y prior, 3 FITs	90	COL	3.50263	3.49963	0.0107294	0.000427279	0	1.05019	0.057089	2982.56	852.25	0.00119112	negative	0.00678809	-0.000538459	0	1.04625	0.0568665	2678.8	negative
Female	Severe	COL 10y prior, 3 FITs	76	FIT	8.26749	8.25569	0.023835	0.005224	1	0.0760149	0.00223234	1912.76	231.69	0.00533836	0.00492105	0.00589857	-0.00100676	1	0.0580784	0.00163038	266.846	54225.3
Female	Severe	COL 10y prior, 3 FITs	77	FIT	7.75664	7.74601	0.0226356	0.0046558	1	0.0743904	0.00229094	1788.31	230.868	0.00482693	0.00442098	0.00614446	-0.000953955	1	0.0578993	0.00172522	278.893	63084.1
Female	Severe	COL 10y prior, 3 FITs	78	FIT	7.2433	7.23383	0.0214996	0.00410332	1	0.0713833	0.00228799	1660.74	229.58	0.00441898	0.00391867	0.00644249	-0.000903149	1	0.0563262	0.0017607	291.009	74262.3
Female	Severe	COL 10y prior, 3 FITs	79	FIT	6.89249	6.88376	0.0207195	0.00374545	1	0.0655142	0.00214862	1568.67	227.879	0.00406364	0.00341121	0.00665317	-0.000879323	1	0.0514479	0.00163918	302.96	88812.9
Female	Severe	COL 10y prior, 3 FITs	80	FIT	6.51446	6.50648	0.0200093	0.00336251	1	0.0646486	0.00223834	1481.02	227.623	0.00382577	0.002906	0.00698433	-0.000872182	1	0.0516236	0.00175008	314.914	108367
Female	Severe	COL 10y prior, 3 FITs	81	FIT	6.07127	6.06418	0.019082	0.0029734	1	0.0635961	0.00231893	1376.47	226.984	0.00293918	0.00234722	0.00731037	-0.00074178	1	0.0518245	0.00186489	326.616	139150
Female	Severe	COL 10y prior, 3 FITs	82	FIT	5.79007	5.78353	0.018402	0.00267648	1	0.0628295	0.0024206	1305.06	225.652	0.00263186	0.00184147	0.00749423	-0.000698826	1	0.0519218	0.00198293	338.726	183943
Female	Severe	COL 10y prior, 3 FITs	83	FIT	5.44222	5.4363	0.0175353	0.00237208	1	0.0589465	0.00237909	1212.4	223.019	0.0024229	0.00144367	0.00762139	-0.000632072	1	0.0490326	0.00196422	349.114	241823
Female	Severe	COL 10y prior, 3 FITs	84	FIT	5.12767	5.12234	0.0166644	0.0020752	1	0.0581343	0.00248041	1130.79	220.756	0.00197784	0.00108769	0.00768249	-0.000571787	1	0.0491524	0.00209081	355.729	327050
Female	Severe	COL 10y prior, 3 FITs	85	FIT	4.7918	4.78703	0.0157664	0.00179576	1	0.0573475	0.00258989	1048.37	219.001	0.00162816	0.000709041	0.00771813	-0.000513326	1	0.0492992	0.00222621	359.182	506574
Female	Severe	COL 10y prior, 3 FITs	86	FIT	4.48781	4.48364	0.0145355	0.00152579	1	0.0562798	0.00268583	951.387	212.191	0.00130584	0.000425733	0.00748651	-0.000444251	1	0.0492308	0.00235326	358.984	843214
Female	Severe	COL 10y prior, 3 FITs	87	FIT	4.25844	4.25476	0.0133906	0.00131263	1	0.0552827	0.00278935	869.528	204.366	0.00106867	0.000220998	0.00716057	-0.000388487	1	0.0490527	0.00248136	355.355	1.60796e+06
Female	Severe	COL 10y prior, 3 FITs	88	FIT	4.02093	4.01772	0.0121872	0.00110371	1	0.0543082	0.00289707	789.62	196.534	0.00102861	9.92064e-05	0.00676138	-0.000326373	1	0.0488824	0.00261716	348.227	3.51012e+06
Female	Severe	COL 10y prior, 3 FITs	89	FIT	3.6854	3.68273	0.0109063	0.000882173	1	0.0531934	0.00299958	697.98	189.528	0.000592633	negative	0.00635372	-0.000268198	1	0.0486409	0.00275489	337.644	negative
Female	Severe	COL 10y prior, 3 FITs	90	FIT	3.50211	3.4998	0.00978499	0.00074383	1	0.0522986	0.00311901	630.469	180.144	0.000674061	negative	0.00584367	-0.000221907	1	0.0483573	0.0028965	323.631	negative
Female	Severe	COL 10y prior, 3 FITs	76	None	8.26215	8.25071	0.0179365	0.00623076	0	0.0179365	0.000601955	1646.9	199.607	0	0	0	0	0	0	0	0	0
Female	Severe	COL 10y prior, 3 FITs	77	None	7.75181	7.74165	0.0164912	0.00560976	0	0.0164912	0.000565724	1507.73	194.756	0	0	0	0	0	0	0	0	0
Female	Severe	COL 10y prior, 3 FITs	78	None	7.23888	7.22998	0.0150571	0.00500647	0	0.0150571	0.000527289	1366.75	189.039	0	0	0	0	0	0	0	0	0
Female	Severe	COL 10y prior, 3 FITs	79	None	6.88842	6.88033	0.0140663	0.00462478	0	0.0140663	0.000509438	1271.43	184.792	0	0	0	0	0	0	0	0	0
Female	Severe	COL 10y prior, 3 FITs	80	None	6.51064	6.50337	0.0130249	0.0042347	0	0.0130249	0.000488257	1169.91	179.893	0	0	0	0	0	0	0	0	0
Female	Severe	COL 10y prior, 3 FITs	81	None	6.06833	6.06201	0.0117716	0.00371518	0	0.0117716	0.000454033	1046.68	172.662	0	0	0	0	0	0	0	0	0
Female	Severe	COL 10y prior, 3 FITs	82	None	5.78744	5.78172	0.0109077	0.0033753	0	0.0109077	0.00043767	963.169	166.589	0	0	0	0	0	0	0	0	0
Female	Severe	COL 10y prior, 3 FITs	83	None	5.4398	5.43474	0.00991386	0.00300415	0	0.00991386	0.000414866	867.28	159.581	0	0	0	0	0	0	0	0	0
Female	Severe	COL 10y prior, 3 FITs	84	None	5.12569	5.12128	0.00898189	0.00264699	0	0.00898189	0.000389603	775.857	151.497	0	0	0	0	0	0	0	0	0
Female	Severe	COL 10y prior, 3 FITs	85	None	4.79017	4.78635	0.00804831	0.00230908	0	0.00804831	0.000363674	685.513	143.223	0	0	0	0	0	0	0	0	0
Female	Severe	COL 10y prior, 3 FITs	86	None	4.48651	4.48327	0.00704896	0.00197004	0	0.00704896	0.000332562	591.862	132.016	0	0	0	0	0	0	0	0	0
Female	Severe	COL 10y prior, 3 FITs	87	None	4.25737	4.25459	0.00623	0.00170112	0	0.00623	0.000307989	516.436	121.383	0	0	0	0	0	0	0	0	0
Female	Severe	COL 10y prior, 3 FITs	88	None	4.0199	4.01758	0.00542587	0.00143008	0	0.00542587	0.000279901	441.172	109.811	0	0	0	0	0	0	0	0	0
Female	Severe	COL 10y prior, 3 FITs	89	None	3.68481	3.68296	0.00455255	0.00115037	0	0.00455255	0.00024469	360.374	97.849	0	0	0	0	0	0	0	0	0
Female	Severe	COL 10y prior, 3 FITs	90	None	3.50144	3.49989	0.00394132	0.000965738	0	0.00394132	0.000222502	306.544	87.5868	0	0	0	0	0	0	0	0	0
Female	Severe	COL 10y prior, 3 recent FITs	76	COL	8.2791	8.26988	0.0212444	0.00274888	0	1.17122	0.0297136	3702.57	447.717	0.0169517	0.0192213	0.0033079	-0.00348188	0	1.15328	0.0291116	2085.12	108480
Female	Severe	COL 10y prior, 3 recent FITs	77	COL	7.76719	7.75874	0.0204238	0.00238916	0	1.16625	0.0314125	3632.34	468.161	0.0153783	0.0168445	0.00393263	-0.0032206	0	1.14976	0.0308468	2099.36	124632
Female	Severe	COL 10y prior, 3 recent FITs	78	COL	7.25203	7.24432	0.0196842	0.00206405	0	1.15389	0.03287	3553.2	490.48	0.0131493	0.0146035	0.00462709	-0.00294242	0	1.13883	0.0323427	2121.07	145244
Female	Severe	COL 10y prior, 3 recent FITs	79	COL	6.89987	6.89265	0.0185706	0.00195471	0	1.07289	0.0312199	3365.01	488.202	0.0114422	0.0125002	0.00450425	-0.00267006	0	1.05883	0.0307104	2150.28	172020
Female	Severe	COL 10y prior, 3 recent FITs	80	COL	6.5212	6.5145	0.0181752	0.00168895	0	1.07161	0.0331885	3326.03	510.558	0.0105593	0.0105335	0.00515032	-0.00254575	0	1.05859	0.0327002	2183.8	207320
Female	Severe	COL 10y prior, 3 recent FITs	81	COL	6.07656	6.07038	0.0178394	0.00153682	0	1.07034	0.0351279	3292.45	542.38	0.00823245	0.0087217	0.0060678	-0.00217836	0	1.05857	0.0346738	2225.99	255224
Female	Severe	COL 10y prior, 3 recent FITs	82	COL	5.79457	5.78869	0.0175413	0.00138478	0	1.06929	0.0371951	3274.68	565.703	0.00713428	0.00705627	0.00663359	-0.00199052	0	1.05838	0.0367574	2290.16	324557
Female	Severe	COL 10y prior, 3 recent FITs	83	COL	5.44585	5.44035	0.0170697	0.00124609	0	1.05148	0.0385786	3210.74	590.171	0.00605374	0.00557532	0.00715585	-0.00175806	0	1.04157	0.0381637	2358.64	423050
Female	Severe	COL 10y prior, 3 recent FITs	84	COL	5.13081	5.12566	0.0165446	0.00109616	0	1.05114	0.0408764	3186.44	621.665	0.00511854	0.00427018	0.00756268	-0.00155082	0	1.04215	0.0404868	2415.44	565652
Female	Severe	COL 10y prior, 3 recent FITs	85	COL	4.79424	4.78944	0.0159861	0.000960261	0	1.05085	0.0433109	3161.92	660.185	0.00407281	0.00314551	0.00793782	-0.00134882	0	1.0428	0.0429473	2469.13	784969
Female	Severe	COL 10y prior, 3 recent FITs	86	COL	4.48978	4.4854	0.0150329	0.000825872	0	1.05064	0.0457777	3117.56	695.046	0.00327826	0.00217408	0.00798392	-0.00114417	0	1.04359	0.0454452	2520.97	1.15956e+06
Female	Severe	COL 10y prior, 3 recent FITs	87	COL	4.25992	4.25588	0.0140326	0.000719966	0	1.05049	0.048383	3082.89	724.385	0.00254638	0.00133516	0.0078026	-0.00098115	0	1.04426	0.048075	2568.49	1.92373e+06
Female	Severe	COL 10y prior, 3 recent FITs	88	COL	4.02207	4.01837	0.0129707	0.000618343	0	1.05037	0.0511307	3051.87	759.481	0.00216534	0.00064332	0.00754485	-0.000811699	0	1.04494	0.0508508	2610.22	4.05742e+06
Female	Severe	COL 10y prior, 3 recent FITs	89	COL	3.68631	3.683	0.0118728	0.000507487	0	1.05025	0.0540314	3011.58	817.698	0.00150042	0.00010194	0.00732026	-0.00064288	0	1.0457	0.0537867	2647.13	2.59676e+07
Female	Severe	COL 10y prior, 3 recent FITs	90	COL	3.50263	3.49963	0.0107294	0.000427279	0	1.05019	0.057089	2982.56	852.25	0.00119223	negative	0.00678811	-0.000538455	0	1.04625	0.0568665	2678.81	negative
Female	Severe	COL 10y prior, 3 recent FITs	76	FIT	8.26749	8.25569	0.023835	0.005224	1	0.0760149	0.00223234	1912.76	231.69	0.00533836	0.00492105	0.00589857	-0.00100676	1	0.0580784	0.00163038	266.846	54225.3
Female	Severe	COL 10y prior, 3 recent FITs	77	FIT	7.75664	7.74601	0.0226356	0.0046558	1	0.0743904	0.00229094	1788.31	230.868	0.00482693	0.00442098	0.00614446	-0.000953955	1	0.0578993	0.00172522	278.893	63084.1
Female	Severe	COL 10y prior, 3 recent FITs	78	FIT	7.2433	7.23383	0.0214996	0.00410332	1	0.0713833	0.00228799	1660.74	229.58	0.00441898	0.00391867	0.00644249	-0.000903149	1	0.0563262	0.0017607	291.009	74262.3
Female	Severe	COL 10y prior, 3 recent FITs	79	FIT	6.89249	6.88376	0.0207195	0.00374545	1	0.0655142	0.00214862	1568.67	227.879	0.00406364	0.00341121	0.00665317	-0.000879323	1	0.0514479	0.00163918	302.96	88812.9
Female	Severe	COL 10y prior, 3 recent FITs	80	FIT	6.51446	6.50648	0.0200093	0.00336251	1	0.0646486	0.00223834	1481.02	227.623	0.00382577	0.002906	0.00698433	-0.000872182	1	0.0516236	0.00175008	314.914	108367
Female	Severe	COL 10y prior, 3 recent FITs	81	FIT	6.07127	6.06418	0.019082	0.0029734	1	0.0635961	0.00231893	1376.47	226.984	0.00293918	0.00234722	0.00731037	-0.00074178	1	0.0518245	0.00186489	326.616	139150
Female	Severe	COL 10y prior, 3 recent FITs	82	FIT	5.79007	5.78353	0.018402	0.00267648	1	0.0628295	0.0024206	1305.06	225.652	0.00263186	0.00184147	0.00749423	-0.000698826	1	0.0519218	0.00198293	338.726	183943
Female	Severe	COL 10y prior, 3 recent FITs	83	FIT	5.44222	5.4363	0.0175353	0.00237208	1	0.0589465	0.00237909	1212.4	223.019	0.0024229	0.00144367	0.00762139	-0.000632072	1	0.0490326	0.00196422	349.114	241823
Female	Severe	COL 10y prior, 3 recent FITs	84	FIT	5.12767	5.12234	0.0166644	0.0020752	1	0.0581343	0.00248041	1130.79	220.756	0.00197784	0.00108769	0.00768249	-0.000571787	1	0.0491524	0.00209081	355.73	327050
Female	Severe	COL 10y prior, 3 recent FITs	85	FIT	4.7918	4.78703	0.0157664	0.00179576	1	0.0573475	0.00258989	1048.37	219.001	0.00162816	0.000709247	0.00771813	-0.000513326	1	0.0492992	0.00222621	359.182	506427
Female	Severe	COL 10y prior, 3 recent FITs	86	FIT	4.48781	4.48364	0.0145355	0.00152579	1	0.0562798	0.00268583	951.387	212.191	0.00130584	0.000425499	0.00748651	-0.000444251	1	0.0492308	0.00235326	358.982	843675
Female	Severe	COL 10y prior, 3 recent FITs	87	FIT	4.25844	4.25476	0.0133906	0.00131263	1	0.0552827	0.00278935	869.528	204.366	0.00106867	0.00021979	0.00716057	-0.000388487	1	0.0490527	0.00248136	355.351	1.61678e+06
Female	Severe	COL 10y prior, 3 recent FITs	88	FIT	4.02093	4.01772	0.012187	0.00110366	1	0.054308	0.00289705	789.606	196.531	0.00102509	9.64811e-05	0.00676114	-0.000326386	1	0.0488821	0.00261715	348.221	3.60921e+06
Female	Severe	COL 10y prior, 3 recent FITs	89	FIT	3.6854	3.68273	0.0109061	0.000882162	1	0.0531932	0.00299957	697.974	189.526	0.000594232	negative	0.00635354	-0.000268205	1	0.0486407	0.00275489	337.636	negative
Female	Severe	COL 10y prior, 3 recent FITs	90	FIT	3.50211	3.4998	0.00978475	0.0007438	1	0.0522985	0.00311901	630.458	180.141	0.00067404	negative	0.00584347	-0.000221934	1	0.0483572	0.00289651	323.619	negative
Female	Severe	COL 10y prior, 3 recent FITs	76	None	8.26215	8.25071	0.0179365	0.00623076	0	0.0179365	0.000601955	1646.9	199.607	0	0	0	0	0	0	0	0	0
Female	Severe	COL 10y prior, 3 recent FITs	77	None	7.75181	7.74165	0.0164912	0.00560976	0	0.0164912	0.000565724	1507.73	194.756	0	0	0	0	0	0	0	0	0
Female	Severe	COL 10y prior, 3 recent FITs	78	None	7.23888	7.22998	0.0150571	0.00500647	0	0.0150571	0.000527289	1366.75	189.039	0	0	0	0	0	0	0	0	0
Female	Severe	COL 10y prior, 3 recent FITs	79	None	6.88842	6.88033	0.0140663	0.00462478	0	0.0140663	0.000509438	1271.43	184.792	0	0	0	0	0	0	0	0	0
Female	Severe	COL 10y prior, 3 recent FITs	80	None	6.51064	6.50337	0.0130249	0.0042347	0	0.0130249	0.000488257	1169.91	179.893	0	0	0	0	0	0	0	0	0
Female	Severe	COL 10y prior, 3 recent FITs	81	None	6.06833	6.06201	0.0117716	0.00371518	0	0.0117716	0.000454033	1046.68	172.662	0	0	0	0	0	0	0	0	0
Female	Severe	COL 10y prior, 3 recent FITs	82	None	5.78744	5.78172	0.0109077	0.0033753	0	0.0109077	0.00043767	963.169	166.589	0	0	0	0	0	0	0	0	0
Female	Severe	COL 10y prior, 3 recent FITs	83	None	5.4398	5.43474	0.00991386	0.00300415	0	0.00991386	0.000414866	867.28	159.581	0	0	0	0	0	0	0	0	0
Female	Severe	COL 10y prior, 3 recent FITs	84	None	5.12569	5.12128	0.00898189	0.00264699	0	0.00898189	0.000389603	775.857	151.497	0	0	0	0	0	0	0	0	0
Female	Severe	COL 10y prior, 3 recent FITs	85	None	4.79017	4.78635	0.00804831	0.00230908	0	0.00804831	0.000363674	685.513	143.223	0	0	0	0	0	0	0	0	0
Female	Severe	COL 10y prior, 3 recent FITs	86	None	4.48651	4.48327	0.00704896	0.00197004	0	0.00704896	0.000332562	591.862	132.016	0	0	0	0	0	0	0	0	0
Female	Severe	COL 10y prior, 3 recent FITs	87	None	4.25737	4.25459	0.00623	0.00170112	0	0.00623	0.000307989	516.436	121.383	0	0	0	0	0	0	0	0	0
Female	Severe	COL 10y prior, 3 recent FITs	88	None	4.0199	4.01758	0.00542588	0.00143004	0	0.00542588	0.000279902	441.174	109.811	0	0	0	0	0	0	0	0	0
Female	Severe	COL 10y prior, 3 recent FITs	89	None	3.68481	3.68296	0.00455254	0.00115037	0	0.00455254	0.000244689	360.376	97.8493	0	0	0	0	0	0	0	0	0
Female	Severe	COL 10y prior, 3 recent FITs	90	None	3.50144	3.49989	0.00394127	0.000965733	0	0.00394127	0.000222499	306.543	87.5865	0	0	0	0	0	0	0	0	0
Female	Severe	COL 10y prior, 2 FITs	76	COL	8.2791	8.26988	0.0212444	0.00274888	0	1.17122	0.0297136	3702.57	447.717	0.0169517	0.0192213	0.0033079	-0.00348188	0	1.15328	0.0291116	2085.12	108480
Female	Severe	COL 10y prior, 2 FITs	77	COL	7.76719	7.75874	0.0204238	0.00238916	0	1.16625	0.0314125	3632.34	468.161	0.0153783	0.0168445	0.00393263	-0.0032206	0	1.14976	0.0308468	2099.36	124632
Female	Severe	COL 10y prior, 2 FITs	78	COL	7.25203	7.24432	0.0196842	0.00206405	0	1.15389	0.03287	3553.2	490.48	0.0131493	0.0146035	0.00462709	-0.00294242	0	1.13883	0.0323427	2121.07	145244
Female	Severe	COL 10y prior, 2 FITs	79	COL	6.89987	6.89265	0.0185706	0.00195471	0	1.07289	0.0312199	3365.01	488.202	0.0114422	0.0125002	0.00450425	-0.00267006	0	1.05883	0.0307104	2150.28	172020
Female	Severe	COL 10y prior, 2 FITs	80	COL	6.5212	6.5145	0.0181752	0.00168895	0	1.07161	0.0331885	3326.03	510.558	0.0105593	0.0105335	0.00515032	-0.00254575	0	1.05859	0.0327002	2183.8	207320
Female	Severe	COL 10y prior, 2 FITs	81	COL	6.07656	6.07038	0.0178394	0.00153682	0	1.07034	0.0351279	3292.45	542.38	0.00823245	0.0087217	0.0060678	-0.00217836	0	1.05857	0.0346738	2225.99	255224
Female	Severe	COL 10y prior, 2 FITs	82	COL	5.79457	5.78869	0.0175413	0.00138478	0	1.06929	0.0371951	3274.68	565.703	0.00713428	0.00705627	0.00663359	-0.00199052	0	1.05838	0.0367574	2290.16	324557
Female	Severe	COL 10y prior, 2 FITs	83	COL	5.44585	5.44035	0.0170697	0.00124609	0	1.05148	0.0385786	3210.74	590.171	0.00605374	0.00557515	0.00715585	-0.00175806	0	1.04157	0.0381637	2358.64	423063
Female	Severe	COL 10y prior, 2 FITs	84	COL	5.13081	5.12566	0.0165446	0.00109616	0	1.05114	0.0408764	3186.44	621.665	0.00511854	0.00426992	0.00756268	-0.00155082	0	1.04215	0.0404868	2415.44	565687
Female	Severe	COL 10y prior, 2 FITs	85	COL	4.79424	4.78944	0.0159861	0.000960261	0	1.05085	0.0433109	3161.92	660.185	0.00407281	0.00314555	0.00793782	-0.00134882	0	1.0428	0.0429473	2469.13	784961
Female	Severe	COL 10y prior, 2 FITs	86	COL	4.48978	4.4854	0.0150329	0.000825872	0	1.05064	0.0457777	3117.56	695.046	0.00327826	0.00217477	0.00798392	-0.00114417	0	1.04359	0.0454452	2520.97	1.15919e+06
Female	Severe	COL 10y prior, 2 FITs	87	COL	4.25992	4.25588	0.0140326	0.000719966	0	1.05049	0.048383	3082.89	724.385	0.00254638	0.00133688	0.0078026	-0.00098115	0	1.04426	0.048075	2568.49	1.92125e+06
Female	Severe	COL 10y prior, 2 FITs	88	COL	4.02207	4.01837	0.0129709	0.000618358	0	1.05037	0.0511307	3051.89	759.483	0.00217248	0.000646365	0.00754505	-0.00081172	0	1.04494	0.0508508	2610.22	4.03831e+06
Female	Severe	COL 10y prior, 2 FITs	89	COL	3.68631	3.683	0.0118728	0.000507479	0	1.05025	0.0540314	3011.58	817.698	0.00150325	0.000106571	0.00732024	-0.000642892	0	1.0457	0.0537867	2647.13	2.48391e+07
Female	Severe	COL 10y prior, 2 FITs	90	COL	3.50263	3.49963	0.0107294	0.000427279	0	1.05019	0.057089	2982.56	852.25	0.00119112	negative	0.00678809	-0.000538459	0	1.04625	0.0568665	2678.8	negative
Female	Severe	COL 10y prior, 2 FITs	76	FIT	8.26749	8.25569	0.023835	0.005224	1	0.0760149	0.00223234	1912.76	231.69	0.00533836	0.00492105	0.00589857	-0.00100676	1	0.0580784	0.00163038	266.846	54225.3
Female	Severe	COL 10y prior, 2 FITs	77	FIT	7.75664	7.74601	0.0226356	0.0046558	1	0.0743904	0.00229094	1788.31	230.868	0.00482693	0.00442098	0.00614446	-0.000953955	1	0.0578993	0.00172522	278.893	63084.1
Female	Severe	COL 10y prior, 2 FITs	78	FIT	7.2433	7.23383	0.0214996	0.00410332	1	0.0713833	0.00228799	1660.74	229.58	0.00441898	0.00391867	0.00644249	-0.000903149	1	0.0563262	0.0017607	291.009	74262.3
Female	Severe	COL 10y prior, 2 FITs	79	FIT	6.89249	6.88376	0.0207195	0.00374545	1	0.0655142	0.00214862	1568.67	227.879	0.00406364	0.00341121	0.00665317	-0.000879323	1	0.0514479	0.00163918	302.96	88812.9
Female	Severe	COL 10y prior, 2 FITs	80	FIT	6.51446	6.50648	0.0200093	0.00336251	1	0.0646486	0.00223834	1481.02	227.623	0.00382577	0.002906	0.00698433	-0.000872182	1	0.0516236	0.00175008	314.914	108367
Female	Severe	COL 10y prior, 2 FITs	81	FIT	6.07127	6.06418	0.019082	0.0029734	1	0.0635961	0.00231893	1376.47	226.984	0.00293918	0.00234722	0.00731037	-0.00074178	1	0.0518245	0.00186489	326.616	139150
Female	Severe	COL 10y prior, 2 FITs	82	FIT	5.79007	5.78353	0.018402	0.00267648	1	0.0628295	0.0024206	1305.06	225.652	0.00263186	0.00184147	0.00749423	-0.000698826	1	0.0519218	0.00198293	338.726	183943
Female	Severe	COL 10y prior, 2 FITs	83	FIT	5.44222	5.4363	0.0175353	0.00237208	1	0.0589465	0.00237909	1212.4	223.019	0.0024229	0.00144367	0.00762139	-0.000632072	1	0.0490326	0.00196422	349.114	241823
Female	Severe	COL 10y prior, 2 FITs	84	FIT	5.12767	5.12234	0.0166644	0.0020752	1	0.0581343	0.00248041	1130.79	220.756	0.00197784	0.00108769	0.00768249	-0.000571787	1	0.0491524	0.00209081	355.729	327050
Female	Severe	COL 10y prior, 2 FITs	85	FIT	4.7918	4.78703	0.0157664	0.00179576	1	0.0573475	0.00258989	1048.37	219.001	0.00162816	0.000709041	0.00771813	-0.000513326	1	0.0492992	0.00222621	359.182	506574
Female	Severe	COL 10y prior, 2 FITs	86	FIT	4.48781	4.48364	0.0145355	0.00152579	1	0.0562798	0.00268583	951.387	212.191	0.00130584	0.000425733	0.00748651	-0.000444251	1	0.0492308	0.00235326	358.984	843214
Female	Severe	COL 10y prior, 2 FITs	87	FIT	4.25844	4.25476	0.0133906	0.00131263	1	0.0552827	0.00278935	869.528	204.366	0.00106867	0.000220998	0.00716057	-0.000388487	1	0.0490527	0.00248136	355.355	1.60796e+06
Female	Severe	COL 10y prior, 2 FITs	88	FIT	4.02093	4.01772	0.0121872	0.00110371	1	0.0543082	0.00289707	789.62	196.534	0.00102861	9.92064e-05	0.00676138	-0.000326373	1	0.0488824	0.00261716	348.227	3.51012e+06
Female	Severe	COL 10y prior, 2 FITs	89	FIT	3.6854	3.68273	0.0109063	0.000882173	1	0.0531934	0.00299958	697.98	189.528	0.000592633	negative	0.00635372	-0.000268198	1	0.0486409	0.00275489	337.644	negative
Female	Severe	COL 10y prior, 2 FITs	90	FIT	3.50211	3.4998	0.00978499	0.00074383	1	0.0522986	0.00311901	630.469	180.144	0.000674061	negative	0.00584367	-0.000221907	1	0.0483573	0.0028965	323.631	negative
Female	Severe	COL 10y prior, 2 FITs	76	None	8.26215	8.25071	0.0179365	0.00623076	0	0.0179365	0.000601955	1646.9	199.607	0	0	0	0	0	0	0	0	0
Female	Severe	COL 10y prior, 2 FITs	77	None	7.75181	7.74165	0.0164912	0.00560976	0	0.0164912	0.000565724	1507.73	194.756	0	0	0	0	0	0	0	0	0
Female	Severe	COL 10y prior, 2 FITs	78	None	7.23888	7.22998	0.0150571	0.00500647	0	0.0150571	0.000527289	1366.75	189.039	0	0	0	0	0	0	0	0	0
Female	Severe	COL 10y prior, 2 FITs	79	None	6.88842	6.88033	0.0140663	0.00462478	0	0.0140663	0.000509438	1271.43	184.792	0	0	0	0	0	0	0	0	0
Female	Severe	COL 10y prior, 2 FITs	80	None	6.51064	6.50337	0.0130249	0.0042347	0	0.0130249	0.000488257	1169.91	179.893	0	0	0	0	0	0	0	0	0
Female	Severe	COL 10y prior, 2 FITs	81	None	6.06833	6.06201	0.0117716	0.00371518	0	0.0117716	0.000454033	1046.68	172.662	0	0	0	0	0	0	0	0	0
Female	Severe	COL 10y prior, 2 FITs	82	None	5.78744	5.78172	0.0109077	0.0033753	0	0.0109077	0.00043767	963.169	166.589	0	0	0	0	0	0	0	0	0
Female	Severe	COL 10y prior, 2 FITs	83	None	5.4398	5.43474	0.00991386	0.00300415	0	0.00991386	0.000414866	867.28	159.581	0	0	0	0	0	0	0	0	0
Female	Severe	COL 10y prior, 2 FITs	84	None	5.12569	5.12128	0.00898189	0.00264699	0	0.00898189	0.000389603	775.857	151.497	0	0	0	0	0	0	0	0	0
Female	Severe	COL 10y prior, 2 FITs	85	None	4.79017	4.78635	0.00804831	0.00230908	0	0.00804831	0.000363674	685.513	143.223	0	0	0	0	0	0	0	0	0
Female	Severe	COL 10y prior, 2 FITs	86	None	4.48651	4.48327	0.00704896	0.00197004	0	0.00704896	0.000332562	591.862	132.016	0	0	0	0	0	0	0	0	0
Female	Severe	COL 10y prior, 2 FITs	87	None	4.25737	4.25459	0.00623	0.00170112	0	0.00623	0.000307989	516.436	121.383	0	0	0	0	0	0	0	0	0
Female	Severe	COL 10y prior, 2 FITs	88	None	4.0199	4.01758	0.00542587	0.00143008	0	0.00542587	0.000279901	441.172	109.811	0	0	0	0	0	0	0	0	0
Female	Severe	COL 10y prior, 2 FITs	89	None	3.68481	3.68296	0.00455255	0.00115037	0	0.00455255	0.00024469	360.374	97.849	0	0	0	0	0	0	0	0	0
Female	Severe	COL 10y prior, 2 FITs	90	None	3.50144	3.49989	0.00394132	0.000965738	0	0.00394132	0.000222502	306.544	87.5868	0	0	0	0	0	0	0	0	0
Female	Severe	COL 10y prior, 2 recent FITs	76	COL	8.2791	8.26988	0.0212444	0.00274888	0	1.17122	0.0297136	3702.57	447.717	0.0169517	0.0192213	0.0033079	-0.00348188	0	1.15328	0.0291116	2085.12	108480
Female	Severe	COL 10y prior, 2 recent FITs	77	COL	7.76719	7.75874	0.0204238	0.00238916	0	1.16625	0.0314125	3632.34	468.161	0.0153783	0.0168445	0.00393263	-0.0032206	0	1.14976	0.0308468	2099.36	124632
Female	Severe	COL 10y prior, 2 recent FITs	78	COL	7.25203	7.24432	0.0196842	0.00206405	0	1.15389	0.03287	3553.2	490.48	0.0131493	0.0146035	0.00462709	-0.00294242	0	1.13883	0.0323427	2121.07	145244
Female	Severe	COL 10y prior, 2 recent FITs	79	COL	6.89987	6.89265	0.0185706	0.00195471	0	1.07289	0.0312199	3365.01	488.202	0.0114422	0.0125002	0.00450425	-0.00267006	0	1.05883	0.0307104	2150.28	172020
Female	Severe	COL 10y prior, 2 recent FITs	80	COL	6.5212	6.5145	0.0181752	0.00168895	0	1.07161	0.0331885	3326.03	510.558	0.0105593	0.0105335	0.00515032	-0.00254575	0	1.05859	0.0327002	2183.8	207320
Female	Severe	COL 10y prior, 2 recent FITs	81	COL	6.07656	6.07038	0.0178394	0.00153682	0	1.07034	0.0351279	3292.45	542.38	0.00823245	0.0087217	0.0060678	-0.00217836	0	1.05857	0.0346738	2225.99	255224
Female	Severe	COL 10y prior, 2 recent FITs	82	COL	5.79457	5.78869	0.0175413	0.00138478	0	1.06929	0.0371951	3274.68	565.703	0.00713428	0.00705627	0.00663359	-0.00199052	0	1.05838	0.0367574	2290.16	324557
Female	Severe	COL 10y prior, 2 recent FITs	83	COL	5.44585	5.44035	0.0170697	0.00124609	0	1.05148	0.0385786	3210.74	590.171	0.00605374	0.00557532	0.00715585	-0.00175806	0	1.04157	0.0381637	2358.64	423050
Female	Severe	COL 10y prior, 2 recent FITs	84	COL	5.13081	5.12566	0.0165446	0.00109616	0	1.05114	0.0408764	3186.44	621.665	0.00511854	0.00427018	0.00756268	-0.00155082	0	1.04215	0.0404868	2415.44	565652
Female	Severe	COL 10y prior, 2 recent FITs	85	COL	4.79424	4.78944	0.0159861	0.000960261	0	1.05085	0.0433109	3161.92	660.185	0.00407281	0.00314551	0.00793782	-0.00134882	0	1.0428	0.0429473	2469.13	784969
Female	Severe	COL 10y prior, 2 recent FITs	86	COL	4.48978	4.4854	0.0150329	0.000825872	0	1.05064	0.0457777	3117.56	695.046	0.00327826	0.00217408	0.00798392	-0.00114417	0	1.04359	0.0454452	2520.97	1.15956e+06
Female	Severe	COL 10y prior, 2 recent FITs	87	COL	4.25992	4.25588	0.0140326	0.000719966	0	1.05049	0.048383	3082.89	724.385	0.00254638	0.00133516	0.0078026	-0.00098115	0	1.04426	0.048075	2568.49	1.92373e+06
Female	Severe	COL 10y prior, 2 recent FITs	88	COL	4.02207	4.01837	0.0129707	0.000618343	0	1.05037	0.0511307	3051.87	759.481	0.00216534	0.00064332	0.00754485	-0.000811699	0	1.04494	0.0508508	2610.22	4.05742e+06
Female	Severe	COL 10y prior, 2 recent FITs	89	COL	3.68631	3.683	0.0118728	0.000507487	0	1.05025	0.0540314	3011.58	817.698	0.00150042	0.00010194	0.00732026	-0.00064288	0	1.0457	0.0537867	2647.13	2.59676e+07
Female	Severe	COL 10y prior, 2 recent FITs	90	COL	3.50263	3.49963	0.0107294	0.000427283	0	1.05019	0.057089	2982.56	852.25	0.00118677	negative	0.00678814	-0.000538415	0	1.04625	0.0568665	2678.81	negative
Female	Severe	COL 10y prior, 2 recent FITs	76	FIT	8.26749	8.25569	0.023835	0.005224	1	0.0760149	0.00223234	1912.76	231.69	0.00533836	0.00492105	0.00589857	-0.00100676	1	0.0580784	0.00163038	266.846	54225.3
Female	Severe	COL 10y prior, 2 recent FITs	77	FIT	7.75664	7.74601	0.0226356	0.0046558	1	0.0743904	0.00229094	1788.31	230.868	0.00482693	0.00442098	0.00614446	-0.000953955	1	0.0578993	0.00172522	278.893	63084.1
Female	Severe	COL 10y prior, 2 recent FITs	78	FIT	7.2433	7.23383	0.0214996	0.00410332	1	0.0713833	0.00228799	1660.74	229.58	0.00441898	0.00391867	0.00644249	-0.000903149	1	0.0563262	0.0017607	291.009	74262.3
Female	Severe	COL 10y prior, 2 recent FITs	79	FIT	6.89249	6.88376	0.0207195	0.00374545	1	0.0655142	0.00214862	1568.67	227.879	0.00406364	0.00341121	0.00665317	-0.000879323	1	0.0514479	0.00163918	302.96	88812.9
Female	Severe	COL 10y prior, 2 recent FITs	80	FIT	6.51446	6.50648	0.0200093	0.00336251	1	0.0646486	0.00223834	1481.02	227.623	0.00382577	0.002906	0.00698433	-0.000872182	1	0.0516236	0.00175008	314.914	108367
Female	Severe	COL 10y prior, 2 recent FITs	81	FIT	6.07127	6.06418	0.019082	0.0029734	1	0.0635961	0.00231893	1376.47	226.984	0.00293918	0.00234722	0.00731037	-0.00074178	1	0.0518245	0.00186489	326.616	139150
Female	Severe	COL 10y prior, 2 recent FITs	82	FIT	5.79007	5.78353	0.018402	0.00267648	1	0.0628295	0.0024206	1305.06	225.652	0.00263186	0.00184147	0.00749423	-0.000698826	1	0.0519218	0.00198293	338.726	183943
Female	Severe	COL 10y prior, 2 recent FITs	83	FIT	5.44222	5.4363	0.0175353	0.00237208	1	0.0589465	0.00237909	1212.4	223.019	0.0024229	0.00144367	0.00762139	-0.000632072	1	0.0490326	0.00196422	349.114	241823
Female	Severe	COL 10y prior, 2 recent FITs	84	FIT	5.12767	5.12234	0.0166644	0.0020752	1	0.0581343	0.00248041	1130.79	220.756	0.00197784	0.00108769	0.00768249	-0.000571787	1	0.0491524	0.00209081	355.73	327050
Female	Severe	COL 10y prior, 2 recent FITs	85	FIT	4.7918	4.78703	0.0157664	0.00179576	1	0.0573475	0.00258989	1048.37	219.001	0.00162816	0.000709247	0.00771813	-0.000513326	1	0.0492992	0.00222621	359.182	506427
Female	Severe	COL 10y prior, 2 recent FITs	86	FIT	4.48781	4.48364	0.0145355	0.00152579	1	0.0562798	0.00268583	951.387	212.191	0.00130584	0.000425499	0.00748651	-0.000444251	1	0.0492308	0.00235326	358.982	843675
Female	Severe	COL 10y prior, 2 recent FITs	87	FIT	4.25844	4.25476	0.0133906	0.00131263	1	0.0552827	0.00278935	869.528	204.366	0.00106867	0.00021979	0.00716057	-0.000388487	1	0.0490527	0.00248136	355.351	1.61678e+06
Female	Severe	COL 10y prior, 2 recent FITs	88	FIT	4.02093	4.01772	0.012187	0.00110366	1	0.054308	0.00289705	789.606	196.531	0.00102509	9.64811e-05	0.00676114	-0.000326386	1	0.0488821	0.00261715	348.221	3.60922e+06
Female	Severe	COL 10y prior, 2 recent FITs	89	FIT	3.6854	3.68273	0.0109061	0.000882162	1	0.0531932	0.00299957	697.974	189.526	0.000594232	negative	0.00635354	-0.000268205	1	0.0486407	0.00275489	337.637	negative
Female	Severe	COL 10y prior, 2 recent FITs	90	FIT	3.50211	3.4998	0.00978475	0.000743803	1	0.0522985	0.003119	630.457	180.141	0.000669324	negative	0.00584344	-0.000221894	1	0.0483572	0.0028965	323.622	negative
Female	Severe	COL 10y prior, 2 recent FITs	76	None	8.26215	8.25071	0.0179365	0.00623076	0	0.0179365	0.000601955	1646.9	199.607	0	0	0	0	0	0	0	0	0
Female	Severe	COL 10y prior, 2 recent FITs	77	None	7.75181	7.74165	0.0164912	0.00560976	0	0.0164912	0.000565724	1507.73	194.756	0	0	0	0	0	0	0	0	0
Female	Severe	COL 10y prior, 2 recent FITs	78	None	7.23888	7.22998	0.0150571	0.00500647	0	0.0150571	0.000527289	1366.75	189.039	0	0	0	0	0	0	0	0	0
Female	Severe	COL 10y prior, 2 recent FITs	79	None	6.88842	6.88033	0.0140663	0.00462478	0	0.0140663	0.000509438	1271.43	184.792	0	0	0	0	0	0	0	0	0
Female	Severe	COL 10y prior, 2 recent FITs	80	None	6.51064	6.50337	0.0130249	0.0042347	0	0.0130249	0.000488257	1169.91	179.893	0	0	0	0	0	0	0	0	0
Female	Severe	COL 10y prior, 2 recent FITs	81	None	6.06833	6.06201	0.0117716	0.00371518	0	0.0117716	0.000454033	1046.68	172.662	0	0	0	0	0	0	0	0	0
Female	Severe	COL 10y prior, 2 recent FITs	82	None	5.78744	5.78172	0.0109077	0.0033753	0	0.0109077	0.00043767	963.169	166.589	0	0	0	0	0	0	0	0	0
Female	Severe	COL 10y prior, 2 recent FITs	83	None	5.4398	5.43474	0.00991386	0.00300415	0	0.00991386	0.000414866	867.28	159.581	0	0	0	0	0	0	0	0	0
Female	Severe	COL 10y prior, 2 recent FITs	84	None	5.12569	5.12128	0.00898189	0.00264699	0	0.00898189	0.000389603	775.857	151.497	0	0	0	0	0	0	0	0	0
Female	Severe	COL 10y prior, 2 recent FITs	85	None	4.79017	4.78635	0.00804831	0.00230908	0	0.00804831	0.000363674	685.513	143.223	0	0	0	0	0	0	0	0	0
Female	Severe	COL 10y prior, 2 recent FITs	86	None	4.48651	4.48327	0.00704896	0.00197004	0	0.00704896	0.000332562	591.862	132.016	0	0	0	0	0	0	0	0	0
Female	Severe	COL 10y prior, 2 recent FITs	87	None	4.25737	4.25459	0.00623	0.00170112	0	0.00623	0.000307989	516.436	121.383	0	0	0	0	0	0	0	0	0
Female	Severe	COL 10y prior, 2 recent FITs	88	None	4.0199	4.01758	0.00542588	0.00143004	0	0.00542588	0.000279902	441.174	109.811	0	0	0	0	0	0	0	0	0
Female	Severe	COL 10y prior, 2 recent FITs	89	None	3.68481	3.68296	0.00455254	0.00115037	0	0.00455254	0.000244689	360.376	97.8493	0	0	0	0	0	0	0	0	0
Female	Severe	COL 10y prior, 2 recent FITs	90	None	3.50144	3.4999	0.0039413	0.000965698	0	0.0039413	0.000222501	306.539	87.5851	0	0	0	0	0	0	0	0	0
Female	Severe	COL 10y prior, 1 FIT	76	COL	8.2791	8.26988	0.0212444	0.00274888	0	1.17122	0.0297136	3702.57	447.717	0.0169517	0.0192213	0.0033079	-0.00348188	0	1.15328	0.0291116	2085.12	108480
Female	Severe	COL 10y prior, 1 FIT	77	COL	7.76719	7.75874	0.0204238	0.00238916	0	1.16625	0.0314125	3632.34	468.161	0.0153783	0.0168445	0.00393263	-0.0032206	0	1.14976	0.0308468	2099.36	124632
Female	Severe	COL 10y prior, 1 FIT	78	COL	7.25203	7.24432	0.0196842	0.00206405	0	1.15389	0.03287	3553.2	490.48	0.0131493	0.0146035	0.00462709	-0.00294242	0	1.13883	0.0323427	2121.07	145244
Female	Severe	COL 10y prior, 1 FIT	79	COL	6.89987	6.89265	0.0185706	0.00195471	0	1.07289	0.0312199	3365.01	488.202	0.0114422	0.0125002	0.00450425	-0.00267006	0	1.05883	0.0307104	2150.28	172020
Female	Severe	COL 10y prior, 1 FIT	80	COL	6.5212	6.5145	0.0181752	0.00168895	0	1.07161	0.0331885	3326.03	510.558	0.0105593	0.0105335	0.00515032	-0.00254575	0	1.05859	0.0327002	2183.8	207320
Female	Severe	COL 10y prior, 1 FIT	81	COL	6.07656	6.07038	0.0178394	0.00153682	0	1.07034	0.0351279	3292.45	542.38	0.00823245	0.0087217	0.0060678	-0.00217836	0	1.05857	0.0346738	2225.99	255224
Female	Severe	COL 10y prior, 1 FIT	82	COL	5.79457	5.78869	0.0175413	0.00138478	0	1.06929	0.0371951	3274.68	565.703	0.00713428	0.00705627	0.00663359	-0.00199052	0	1.05838	0.0367574	2290.16	324557
Female	Severe	COL 10y prior, 1 FIT	83	COL	5.44585	5.44035	0.0170697	0.00124609	0	1.05148	0.0385786	3210.74	590.171	0.00605374	0.00557515	0.00715585	-0.00175806	0	1.04157	0.0381637	2358.64	423063
Female	Severe	COL 10y prior, 1 FIT	84	COL	5.13081	5.12566	0.0165446	0.00109616	0	1.05114	0.0408764	3186.44	621.665	0.00511854	0.00426992	0.00756268	-0.00155082	0	1.04215	0.0404868	2415.44	565687
Female	Severe	COL 10y prior, 1 FIT	85	COL	4.79424	4.78944	0.0159861	0.000960261	0	1.05085	0.0433109	3161.92	660.185	0.00407281	0.00314555	0.00793782	-0.00134882	0	1.0428	0.0429473	2469.13	784961
Female	Severe	COL 10y prior, 1 FIT	86	COL	4.48978	4.4854	0.0150329	0.000825872	0	1.05064	0.0457777	3117.56	695.046	0.00327826	0.00217477	0.00798392	-0.00114417	0	1.04359	0.0454452	2520.97	1.15919e+06
Female	Severe	COL 10y prior, 1 FIT	87	COL	4.25992	4.25588	0.0140326	0.000719966	0	1.05049	0.048383	3082.89	724.385	0.00254638	0.00133688	0.0078026	-0.00098115	0	1.04426	0.048075	2568.49	1.92125e+06
Female	Severe	COL 10y prior, 1 FIT	88	COL	4.02207	4.01837	0.0129709	0.000618358	0	1.05037	0.0511307	3051.89	759.483	0.00217248	0.000646365	0.00754505	-0.00081172	0	1.04494	0.0508508	2610.22	4.03831e+06
Female	Severe	COL 10y prior, 1 FIT	89	COL	3.68631	3.683	0.0118728	0.000507479	0	1.05025	0.0540314	3011.58	817.698	0.00150325	0.000106571	0.00732024	-0.000642892	0	1.0457	0.0537867	2647.13	2.48391e+07
Female	Severe	COL 10y prior, 1 FIT	90	COL	3.50263	3.49963	0.0107294	0.000427279	0	1.05019	0.057089	2982.56	852.25	0.00119112	negative	0.00678809	-0.000538459	0	1.04625	0.0568665	2678.8	negative
Female	Severe	COL 10y prior, 1 FIT	76	FIT	8.26749	8.25569	0.023835	0.005224	1	0.0760149	0.00223234	1912.76	231.69	0.00533836	0.00492105	0.00589857	-0.00100676	1	0.0580784	0.00163038	266.846	54225.3
Female	Severe	COL 10y prior, 1 FIT	77	FIT	7.75664	7.74601	0.0226356	0.0046558	1	0.0743904	0.00229094	1788.31	230.868	0.00482693	0.00442098	0.00614446	-0.000953955	1	0.0578993	0.00172522	278.893	63084.1
Female	Severe	COL 10y prior, 1 FIT	78	FIT	7.2433	7.23383	0.0214996	0.00410332	1	0.0713833	0.00228799	1660.74	229.58	0.00441898	0.00391867	0.00644249	-0.000903149	1	0.0563262	0.0017607	291.009	74262.3
Female	Severe	COL 10y prior, 1 FIT	79	FIT	6.89249	6.88376	0.0207195	0.00374545	1	0.0655142	0.00214862	1568.67	227.879	0.00406364	0.00341121	0.00665317	-0.000879323	1	0.0514479	0.00163918	302.96	88812.9
[truncated: 17,441 more rows]

## Sheet: eTable 9
sex	comorbidity status	screening history	optimal stopping age	additional test	life-years	quality adjusted life-years	CRC cases	CRC deaths	FITs	colonoscopies	complications	costs	costs per QALY	incremental life-years	incremental CRC cases	incremental CRC deaths	incremental FITs	incremental colonoscopies	incremental complications	incremental costs per QALY
Female	Severe	none	79	FIT	8246.6	8214.8	76.4	8.7	3177.9	424.5	15.6	5.6338e+06	685.809	37.2	33.2	-7.3	3177.9	381.2	14.2	40914.2
Female	Severe	COL 30y prior	78	FIT	8251.5	8225.7	60	7.9	2613.4	278.8	9.6	4.43063e+06	538.635	25.3	25.2	-4.9	2613.4	244.1	8.5	47232.8
Female	Severe	COL 30y prior, 5 recent FITs	82	FIT	8279.9	8270.7	26	2.8	4933.9	317	11	2.20714e+06	266.861	15.3	7.4	-3.3	4933.9	298.5	10.3	35206.2
Female	Severe	COL 30y prior, 4 recent FITs	82	FIT	8278.5	8268.4	28.8	3.1	4909.5	330.3	11.5	2.38542e+06	288.498	17	8.7	-3.6	4909.5	310.3	10.8	33366.7
Female	Severe	COL 30y prior, 3 FITs	82	FIT	8274.8	8262.1	36.7	3.7	4869.9	349.1	12.3	2.85505e+06	345.561	20.7	13.1	-4.3	4869.9	325.5	11.5	32718.1
Female	Severe	COL 30y prior, 3 recent FITs	82	FIT	8277.4	8266.6	30.9	3.2	4885.9	343.8	12.1	2.53078e+06	306.145	18.7	9.6	-3.9	4885.9	322.5	11.4	31827.9
Female	Severe	COL 30y prior, 2 FITs	81	FIT	8271.5	8257	40.1	4.3	4407.3	341.6	12	3.08058e+06	373.085	22.1	14.6	-4.5	4407.3	316.1	11.1	32070.6
Female	Severe	COL 30y prior, 2 recent FITs	81	FIT	8274.5	8262.3	33.6	3.8	4422	336	11.8	2.70855e+06	327.819	19.3	10.6	-4	4422	313.1	11	31428
Female	Severe	COL 30y prior, 1 FIT	80	FIT	8267.2	8250.1	44.9	5.1	3876.5	330.9	11.6	3.40626e+06	412.874	23.4	16.9	-4.7	3876.5	303	10.6	34000.2
Female	Severe	COL 30y prior, 1 recent FIT	81	FIT	8271.7	8257.1	39.1	4.3	4390.6	355.5	12.6	3.08308e+06	373.384	22.1	13.8	-4.5	4390.6	330.2	11.7	33851.1
Female	Severe	COL 25y prior	78	FIT	8255.7	8232.7	53.5	7.2	2631.7	245.7	8.2	3.95901e+06	480.888	22	22.4	-4.2	2631.7	214.5	7.2	48550.4
Female	Severe	COL 25y prior, 5 recent FITs	82	FIT	8280.6	8271.9	24.5	2.7	4963.2	298.6	10.1	2091379	252.828	14.5	7.1	-3	4963.2	281.2	9.5	36777.2
Female	Severe	COL 25y prior, 4 recent FITs	82	FIT	8279.5	8270	27	2.9	4943.8	308.9	10.5	2.247e+06	271.707	15.8	8.3	-3.3	4943.8	290.2	9.9	35101.4
Female	Severe	COL 25y prior, 3 FITs	81	FIT	8274.8	8262.9	33.4	3.7	4466.5	300.7	10.2	2.61234e+06	316.155	17.9	11.6	-3.7	4466.5	278.9	9.4	33973.8
Female	Severe	COL 25y prior, 3 recent FITs	82	FIT	8278.3	8268.2	28.8	3.1	4925.6	319.1	11	2.36923e+06	286.548	16.9	9.1	-3.5	4925.6	299.4	10.3	34323.7
Female	Severe	COL 25y prior, 2 FITs	81	FIT	8273.1	8259.7	37.1	4	4446.5	313.1	10.7	2850913	345.157	20	13.6	-4	4446.5	289.6	9.9	33881.6
Female	Severe	COL 25y prior, 2 recent FITs	82	FIT	8276.7	8265.4	31.9	3.3	4902.2	331.4	11.5	2.56799e+06	310.691	18.2	10.8	-3.8	4902.2	310.3	10.7	35021.1
Female	Severe	COL 25y prior, 1 FIT	80	FIT	8269.1	8253.5	40.9	4.7	3912	298.7	10.1	3.11296e+06	377.17	20.8	15.5	-4.1	3912	273.3	9.3	35985.6
Female	Severe	COL 25y prior, 1 recent FIT	80	FIT	8271.9	8258.5	34.8	4.3	3922.3	294.3	10	2.76341e+06	334.616	18.3	11.8	-3.7	3922.3	271.3	9.2	35409.8
Female	Severe	COL 20y prior	78	FIT	8260.4	8240.7	46.1	6.3	2648.9	215.1	6.9	3427204	415.885	18.4	18.9	-3.5	2648.9	188	6.1	49689.5
Female	Severe	COL 20y prior, 5 recent FITs	82	FIT	8281.4	8273.3	22.7	2.5	4991.2	280.8	9.2	1.96058e+06	236.976	12.7	6.7	-2.7	4991.2	264.8	8.7	41438.8
Female	Severe	COL 20y prior, 4 recent FITs	82	FIT	8280.3	8271.5	24.9	2.7	4976.3	288.5	9.5	2.09292e+06	253.027	13.7	7.8	-3	4976.3	271.3	8.9	39756.6
Female	Severe	COL 20y prior, 3 FITs	82	FIT	8277.3	8266.4	31.2	3.2	4950.2	299.8	10	2.45605e+06	297.111	16.5	11.4	-3.5	4950.2	280.1	9.3	38513.3
Female	Severe	COL 20y prior, 3 recent FITs	82	FIT	8279.6	8270.3	26.4	2.8	4963	295.6	9.9	2.19238e+06	265.09	15	8.5	-3.1	4963	277.7	9.2	38030.5
Female	Severe	COL 20y prior, 2 FITs	81	FIT	8275.1	8263	33.5	3.7	4483.1	286.3	9.5	2595817	314.151	17.7	12.4	-3.5	4483.1	265.2	8.7	36495.8
Female	Severe	COL 20y prior, 2 recent FITs	81	FIT	8277.3	8267	28.2	3.3	4494.9	281.9	9.3	2.29713e+06	277.867	15.3	9.1	-3.2	4494.9	262.9	8.7	36933.9
Female	Severe	COL 20y prior, 1 FIT	80	FIT	8271.6	8257.7	36.4	4.3	3944.6	269.1	8.8	2.78758e+06	337.574	17.9	13.7	-3.6	3944.6	246.5	8.1	38558.3
Female	Severe	COL 20y prior, 1 recent FIT	80	FIT	8274.3	8262.3	31	3.9	3953.9	265.2	8.7	2.48272e+06	300.489	16.1	10.5	-3.2	3953.9	244.6	8	37465.8
Female	Severe	COL 15y prior	79	FIT	8267.7	8252	38.9	4.9	3350.4	224.4	7	2.92198e+06	354.095	16.5	16	-3.2	3350.4	201.6	6.3	48750.1
Female	Severe	COL 15y prior, 5 recent FITs	81	FIT	8281.5	8274.1	20	2.5	4552.1	243.4	7.6	1.76438e+06	213.242	10.5	5.6	-2.2	4552.1	228.9	7.1	45595.3
Female	Severe	COL 15y prior, 4 recent FITs	81	FIT	8281.2	8273.1	21.8	2.7	4543.1	248.8	7.9	1.87055e+06	226.099	11.6	6.4	-2.4	4543.1	233.5	7.3	42745
Female	Severe	COL 15y prior, 3 FITs	81	FIT	8278.4	8268.6	27	3.1	4526	257.1	8.2	2.17183e+06	262.66	13.6	9.5	-2.8	4526	239.6	7.6	42047.5
Female	Severe	COL 15y prior, 3 recent FITs	81	FIT	8280.1	8271.6	22.9	2.8	4535.4	253.6	8.1	1.94341e+06	234.949	12.3	7	-2.5	4535.4	237.7	7.5	41389.4
Female	Severe	COL 15y prior, 2 FITs	81	FIT	8277.4	8266.8	29.2	3.3	4515.6	263.2	8.4	2.31384e+06	279.896	15.2	10.7	-3	4515.6	244.7	7.8	40450.4
Female	Severe	COL 15y prior, 2 recent FITs	81	FIT	8279.2	8270.1	24.8	2.9	4525.4	259.5	8.3	2.06201e+06	249.334	13.2	8	-2.7	4525.4	242.7	7.7	41270.5
Female	Severe	COL 15y prior, 1 FIT	80	FIT	8274.6	8262.8	31.1	3.8	3973.6	243.7	7.7	2.42703e+06	293.73	15.1	11.5	-3	3973.6	224.1	7.1	41237.9
Female	Severe	COL 15y prior, 1 recent FIT	80	FIT	8276.6	8266.3	26.7	3.4	3980.9	240.5	7.6	2.17716e+06	263.377	13.3	8.8	-2.7	3980.9	222.7	7	41550.2
Female	Severe	COL 10y prior	79	FIT	8274	8262.5	28.7	3.9	3373.8	201	6.1	2.25643e+06	273.093	11.9	10.8	-2.4	3373.8	183	5.5	51862
Female	Severe	COL 10y prior, 5 recent FITs	79	FIT	8274	8262.5	28.7	3.9	3373.8	201	6.1	2.25643e+06	273.093	11.9	10.8	-2.4	3373.8	183	5.5	51862
Female	Severe	COL 10y prior, 4 recent FITs	79	FIT	8274	8262.5	28.7	3.9	3373.8	201	6.1	2.25643e+06	273.093	11.9	10.8	-2.4	3373.8	183	5.5	51862
Female	Severe	COL 10y prior, 3 FITs	79	FIT	8274	8262.5	28.7	3.9	3373.8	201	6.1	2.25643e+06	273.093	11.9	10.8	-2.4	3373.8	183	5.5	51862
Female	Severe	COL 10y prior, 3 recent FITs	79	FIT	8274	8262.5	28.7	3.9	3373.8	201	6.1	2.25643e+06	273.093	11.9	10.8	-2.4	3373.8	183	5.5	51862
Female	Severe	COL 10y prior, 2 FITs	79	FIT	8274	8262.5	28.7	3.9	3373.8	201	6.1	2.25643e+06	273.093	11.9	10.8	-2.4	3373.8	183	5.5	51862
Female	Severe	COL 10y prior, 2 recent FITs	79	FIT	8274	8262.5	28.7	3.9	3373.8	201	6.1	2.25643e+06	273.093	11.9	10.8	-2.4	3373.8	183	5.5	51862
Female	Severe	COL 10y prior, 1 FIT	79	FIT	8274	8262.5	28.7	3.9	3373.8	201	6.1	2.25643e+06	273.093	11.9	10.8	-2.4	3373.8	183	5.5	51862
Female	Severe	COL 10y prior, 1 recent FIT	79	FIT	8274	8262.5	28.7	3.9	3373.8	201	6.1	2.25643e+06	273.093	11.9	10.8	-2.4	3373.8	183	5.5	51862
Female	Severe	5 recent FITs	83	FIT	8279.2	8269.2	29.4	2.9	5230.8	382.1	14	2.49645e+06	301.896	18.5	8.4	-4	5230.8	361.1	13.2	32537.7
Female	Severe	4 recent FITs	83	FIT	8277.8	8266.6	32.8	3.2	5186.9	403.5	14.9	2.72551e+06	329.7	20.9	9.9	-4.5	5186.9	380.6	14.1	30459.1
Female	Severe	3 FITs	82	FIT	8272.7	8258.3	41.8	4.1	4764	413.9	15.3	3.26534e+06	395.401	24.9	14.4	-5.2	4764	386.5	14.4	29143.4
Female	Severe	3 recent FITs	83	FIT	8276.3	8264.2	35.6	3.4	5141.7	426.3	15.9	2.92679e+06	354.153	22.9	11	-4.9	5141.7	401.7	15.1	29226.6
Female	Severe	2 FITs	82	FIT	8269.9	8253.3	47.4	4.6	4712.2	442.6	16.5	3.65018e+06	442.268	28.3	17.2	-5.8	4712.2	412.4	15.5	29119.3
Female	Severe	2 recent FITs	82	FIT	8273.6	8259.7	39.5	4	4733.5	435.7	16.3	3.20112e+06	387.558	24.9	12.4	-5.3	4733.5	408.6	15.4	28301.5
Female	Severe	1 FIT	81	FIT	8264.9	8244.8	54.5	5.5	4251.8	450.2	16.8	4.14585e+06	502.847	31.6	20.7	-6.4	4251.8	416.4	15.7	30425.3
Female	Severe	1 recent FIT	81	FIT	8268.9	8251.7	46.1	4.9	4269.3	444.2	16.6	3.66374e+06	443.997	28.2	15.6	-5.8	4269.3	413.7	15.6	29376.2
Female	Low	none	83	FIT	10976.8	10935.1	89.4	10.3	5572.6	646.6	25.1	7.16279e+06	655.027	68.3	30.3	-12.9	5572.6	587.5	23.2	18075.6
Female	Low	COL 30y prior	83	FIT	10988	10954.2	73.5	8.5	5843.1	513.4	19	5.84245e+06	533.351	52.7	25.9	-9.9	5843.1	465.9	17.4	21132.8
Female	Low	COL 30y prior, 5 recent FITs	86	FIT	11021.7	11008.7	34.8	3.6	7407.6	460.4	17.1	3.03549e+06	275.735	27.7	7.8	-5.8	7407.6	433.4	16.1	20667.8
Female	Low	COL 30y prior, 4 recent FITs	87	FIT	11020.1	11005.9	38.6	3.8	7705.8	492.9	18.7	3.29694e+06	299.561	31.1	9.6	-6.4	7705.8	463.9	17.7	20008.3
Female	Low	COL 30y prior, 3 FITs	86	FIT	11014.2	10996.5	46.3	4.6	7279.9	497.8	18.8	3.80532e+06	346.048	36.3	12.8	-7.3	7279.9	464.4	17.6	17902.8
Female	Low	COL 30y prior, 3 recent FITs	87	FIT	11018.6	11003.4	40.9	4	7654.1	508.8	19.5	3.47063e+06	315.415	33.2	10.3	-6.8	7654.1	478.2	18.3	19073.4
Female	Low	COL 30y prior, 2 FITs	86	FIT	11011	10991.1	50.8	5.1	7217.2	517.4	19.6	4.13717e+06	376.41	40.1	14.8	-8	7217.2	481.4	18.3	17553.2
Female	Low	COL 30y prior, 2 recent FITs	86	FIT	11015.7	10998.8	43.9	4.5	7249.2	511.5	19.4	3.70051e+06	336.448	36	11.1	-7.3	7249.2	478.7	18.2	17508.9
Female	Low	COL 30y prior, 1 FIT	85	FIT	11005.5	10982.4	56.1	5.9	6788.9	522.3	19.7	4550912	414.383	43.4	17	-8.6	6788.9	483.1	18.3	17902.2
Female	Low	COL 30y prior, 1 recent FIT	85	FIT	11010.4	10990.4	49.1	5.3	6816.4	517.3	19.5	4.09739e+06	372.816	39.5	13.1	-7.9	6816.4	481.4	18.3	17581.2
Female	Low	COL 25y prior	83	FIT	10993.6	10963.4	66.3	7.8	5943.8	464.1	16.7	5.27169e+06	480.845	46.6	23.6	-8.8	5943.8	421.4	15.3	22359
Female	Low	COL 25y prior, 5 recent FITs	86	FIT	11022.7	11010.4	33	3.4	7471.6	437.3	16	2889455	262.429	25.9	7.7	-5.4	7471.6	412	15	22396.7
Female	Low	COL 25y prior, 4 recent FITs	86	FIT	11020.8	11007.4	35.8	3.7	7431.9	449.6	16.5	3075682	279.419	27.9	8.7	-5.8	7431.9	422.6	15.5	20915.4
Female	Low	COL 25y prior, 3 FITs	86	FIT	11015.9	10999.4	43.4	4.4	7368.2	466.7	17.2	3.57265e+06	324.805	33.3	12.4	-6.7	7368.2	435.7	16.1	19611.2
Female	Low	COL 25y prior, 3 recent FITs	86	FIT	11019.5	11005.3	37.8	3.9	7394.5	461.7	17.1	3.2244e+06	292.987	29.9	9.4	-6.1	7394.5	433.3	16	19998.1
Female	Low	COL 25y prior, 2 FITs	86	FIT	11012.7	10994.3	47.2	4.8	7318.8	481.5	17.9	3.85317e+06	350.471	35.9	14.1	-7.2	7318.8	448.4	16.7	19561.9
Female	Low	COL 25y prior, 2 recent FITs	86	FIT	11017.3	11001.5	41	4.2	7347.6	476.3	17.7	3.45908e+06	314.419	32.3	10.8	-6.6	7347.6	446	16.6	19608.8
Female	Low	COL 25y prior, 1 FIT	85	FIT	11008.2	10987.1	51.6	5.5	6895.9	480.6	17.7	4.19036e+06	381.391	38.8	16	-7.7	6895.9	444.9	16.5	19576.7
Female	Low	COL 25y prior, 1 recent FIT	85	FIT	11012.6	10994.3	45.4	4.9	6920.4	476.1	17.6	3.78665e+06	344.421	35.2	12.6	-7.1	6920.4	443.3	16.4	19572.9
Female	Low	COL 20y prior	83	FIT	10999.7	10973.7	58	6.8	6038.9	418.4	14.7	4.62781e+06	421.718	39.6	20.6	-7.5	6038.9	381	13.4	23836.9
Female	Low	COL 20y prior, 5 recent FITs	86	FIT	11024.1	11012.6	30.8	3.2	7534.2	414.8	14.8	2.72159e+06	247.134	23.2	7.5	-4.9	7534.2	391.5	14	25631.1
Female	Low	COL 20y prior, 4 recent FITs	86	FIT	11022.5	11010.1	33.2	3.4	7503.6	423.9	15.2	2879778	261.558	25.3	8.4	-5.2	7503.6	399.2	14.3	23677.1
Female	Low	COL 20y prior, 3 FITs	86	FIT	11017.9	11002.7	39.8	4	7452.4	437	15.8	3.31006e+06	300.84	29.8	11.7	-6	7452.4	408.9	14.8	22117.3
Female	Low	COL 20y prior, 3 recent FITs	86	FIT	11021.1	11007.9	34.9	3.6	7475.9	432.5	15.6	3.00051e+06	272.577	26.5	9.1	-5.5	7475.9	406.7	14.7	23037.4
Female	Low	COL 20y prior, 2 FITs	86	FIT	11015.4	10998.7	43.1	4.4	7416.1	447.5	16.2	3.53868e+06	321.736	31.7	13.2	-6.4	7416.1	417.7	15.2	22114.7
Female	Low	COL 20y prior, 2 recent FITs	86	FIT	11019	11004.6	37.5	3.9	7441.3	442.9	16.1	3.18947e+06	289.831	28.6	10.2	-5.9	7441.3	415.6	15.1	22425.2
Female	Low	COL 20y prior, 1 FIT	85	FIT	11011.9	10993	46.4	5	6997.2	441.6	15.8	3.7914e+06	344.892	34.3	14.6	-6.7	6997.2	409.8	14.7	21590.3
Female	Low	COL 20y prior, 1 recent FIT	85	FIT	11015.8	10999.3	40.9	4.4	7018.8	437.6	15.7	3.43921e+06	312.674	31.2	11.6	-6.2	7018.8	408.3	14.7	21708.1
Female	Low	COL 15y prior	84	FIT	11007.8	10986.7	49.1	5.5	6610.3	401.6	13.8	3.96685e+06	361.06	33.7	17.4	-6.4	6610.3	369.9	12.7	26024.3
Female	Low	COL 15y prior, 5 recent FITs	85	FIT	11025	11014.5	27.6	3	7192.8	376.9	12.9	2.49022e+06	226.086	20.3	6.6	-4.2	7192.8	355.8	12.2	28170.9
Female	Low	COL 15y prior, 4 recent FITs	85	FIT	11023.6	11012.3	29.6	3.2	7172	383.4	13.2	2.61876e+06	237.804	21.6	7.4	-4.5	7172	361.2	12.4	26774.9
Female	Low	COL 15y prior, 3 FITs	85	FIT	11020.2	11006.5	35.1	3.7	7135.2	393.2	13.6	2.97411e+06	270.213	25.4	10.1	-5.1	7135.2	368.2	12.7	24838.2
Female	Low	COL 15y prior, 3 recent FITs	86	FIT	11023.2	11011.4	31.4	3.2	7548.3	407	14.3	2.75299e+06	250.014	23.2	8.4	-4.8	7548.3	384	13.5	27077.4
Female	Low	COL 15y prior, 2 FITs	85	FIT	11018.4	11003.6	37.5	4	7112.1	400.4	13.9	3142693	285.605	27.2	11.3	-5.4	7112.1	374.2	13	24340.5
Female	Low	COL 15y prior, 2 recent FITs	85	FIT	11021.5	11008.7	32.9	3.6	7131.6	396.5	13.8	2.85006e+06	258.892	24.5	8.8	-4.9	7131.6	372.4	12.9	24923.7
Female	Low	COL 15y prior, 1 FIT	85	FIT	11016.3	11000.1	40.3	4.3	7086.8	408.1	14.2	3.34961e+06	304.506	29.6	12.7	-5.7	7086.8	380.5	13.3	24250.8
Female	Low	COL 15y prior, 1 recent FIT	85	FIT	11019.1	11004.9	35.8	3.9	7104.6	404.9	14.1	3.05906e+06	277.973	26.3	10.2	-5.3	7104.6	379.3	13.2	25284.2
Female	Low	COL 10y prior	84	FIT	11016.4	11000.7	37.7	4.3	6697.3	369.6	12.4	3.16578e+06	287.781	25.6	12.5	-5	6697.3	344.4	11.5	29486.3
Female	Low	COL 10y prior, 5 recent FITs	84	FIT	11016.4	11000.7	37.7	4.3	6697.3	369.6	12.4	3.16578e+06	287.781	25.6	12.5	-5	6697.3	344.4	11.5	29486.3
Female	Low	COL 10y prior, 4 recent FITs	84	FIT	11016.4	11000.7	37.7	4.3	6697.3	369.6	12.4	3.16578e+06	287.781	25.6	12.5	-5	6697.3	344.4	11.5	29486.3
Female	Low	COL 10y prior, 3 FITs	84	FIT	11016.4	11000.7	37.7	4.3	6697.3	369.6	12.4	3.16578e+06	287.781	25.6	12.5	-5	6697.3	344.4	11.5	29486.3
Female	Low	COL 10y prior, 3 recent FITs	84	FIT	11016.4	11000.7	37.7	4.3	6697.3	369.6	12.4	3.16578e+06	287.781	25.6	12.5	-5	6697.3	344.4	11.5	29486.3
Female	Low	COL 10y prior, 2 FITs	84	FIT	11016.4	11000.7	37.7	4.3	6697.3	369.6	12.4	3.16578e+06	287.781	25.6	12.5	-5	6697.3	344.4	11.5	29486.3
Female	Low	COL 10y prior, 2 recent FITs	84	FIT	11016.4	11000.7	37.7	4.3	6697.3	369.6	12.4	3.16578e+06	287.781	25.6	12.5	-5	6697.3	344.4	11.5	29486.3
Female	Low	COL 10y prior, 1 FIT	84	FIT	11016.4	11000.7	37.7	4.3	6697.3	369.6	12.4	3.16578e+06	287.781	25.6	12.5	-5	6697.3	344.4	11.5	29486.3
Female	Low	COL 10y prior, 1 recent FIT	84	FIT	11016.4	11000.7	37.7	4.3	6697.3	369.6	12.4	3.16578e+06	287.781	25.6	12.5	-5	6697.3	344.4	11.5	29486.3
Female	Low	5 recent FITs	87	FIT	11020.3	11006.1	38.9	3.8	7588.4	534.3	20.9	3.38993e+06	308.004	32.2	8.5	-6.8	7588.4	503.8	19.8	18808.2
Female	Low	4 recent FITs	87	FIT	11017.7	11001.9	42.7	4.1	7506.6	559.6	22	3.66676e+06	333.284	35.6	9.6	-7.5	7506.6	526.5	20.8	17172.2
Female	Low	3 FITs	87	FIT	11011.5	10991.5	52.8	5.1	7385.7	593.3	23.5	4.35171e+06	395.916	43.9	14.1	-8.9	7385.7	554.6	22.1	15548.4
Female	Low	3 recent FITs	87	FIT	11016	10998.9	45.7	4.4	7422.1	586.8	23.3	3.90686e+06	355.204	39.3	10.3	-8.1	7422.1	551.3	22	15753.1
Female	Low	2 FITs	87	FIT	11007.2	10984.3	58.8	5.7	7277.2	626.7	25	4.8074e+06	437.66	49.1	16.4	-9.8	7277.2	584.2	23.5	15101.5
Female	Low	2 recent FITs	87	FIT	11012.6	10993.3	50.6	4.9	7317.3	619.7	24.7	4.28609e+06	389.883	43.9	12	-9	7317.3	581	23.4	15017.6
Female	Low	1 FIT	86	FIT	11000	10972.8	66.2	6.7	6835.7	649.3	25.8	5403357	492.433	54.5	19.1	-10.8	6835.7	602.1	24.1	15230.7
Female	Low	1 recent FIT	86	FIT	11006.3	10982.9	57.6	5.9	6871.2	643.4	25.6	4.84893e+06	441.499	49.9	14.4	-10	6871.2	600.2	24.1	14766.9
Female	Moderate	none	82	FIT	10165.6	10127	86.6	9.6	5065.1	604.8	23.2	6808149	672.279	57.1	32.5	-11.1	5065.1	550.6	21.5	25298.6
Female	Moderate	COL 30y prior	81	FIT	10174.1	10142.7	69.9	8.3	4753.2	443.9	16	5462904	538.606	42.6	26.4	-8.2	4753.2	400.4	14.6	28227.4
Female	Moderate	COL 30y prior, 5 recent FITs	85	FIT	10205.4	10193.8	32.6	3.3	6843.3	427.8	15.6	2.81616e+06	276.262	22.8	8.4	-4.9	6843.3	403.7	14.7	27266.1
Female	Moderate	COL 30y prior, 4 recent FITs	85	FIT	10203.9	10191.1	35.6	3.5	6800.1	443.2	16.3	3.02192e+06	296.524	25.6	9.6	-5.4	6800.1	417.2	15.4	24964
Female	Moderate	COL 30y prior, 3 FITs	85	FIT	10198.9	10182.8	43.9	4.3	6732.1	464.2	17.2	3.55706e+06	349.32	30.3	13.7	-6.3	6732.1	434.1	16.1	23867.2
Female	Moderate	COL 30y prior, 3 recent FITs	85	FIT	10202.2	10188.5	37.9	3.7	6757.7	458.8	17	3.19038e+06	313.136	27.2	10.4	-5.7	6757.7	431.3	16	24133.1
Female	Moderate	COL 30y prior, 2 FITs	84	FIT	10195.7	10177.6	47.8	4.8	6321.2	466.1	17.2	3838748	377.177	33.3	15.3	-6.7	6321.2	433.5	16	22609.7
Female	Moderate	COL 30y prior, 2 recent FITs	84	FIT	10199.5	10184.2	41	4.2	6347.3	460.2	17	3414458	335.272	29.3	11.5	-6.1	6347.3	430.6	15.9	22774.5
Female	Moderate	COL 30y prior, 1 FIT	83	FIT	10190.5	10169.4	53.1	5.7	5850	467.4	17.2	4.23549e+06	416.495	35.9	17.6	-7.2	5850	431.9	15.9	23404.2
Female	Moderate	COL 30y prior, 1 recent FIT	83	FIT	10194.9	10176.7	46.1	5	5871.9	462.4	17	3.79437e+06	372.85	32.3	13.7	-6.6	5871.9	429.9	15.9	23105.1
Female	Moderate	COL 25y prior	81	FIT	10178.9	10150.9	62.9	7.6	4820	397.5	13.9	4.91054e+06	483.756	37.4	23.8	-7.2	4820	358.4	12.6	29472.5
Female	Moderate	COL 25y prior, 5 recent FITs	85	FIT	10206.3	10195.2	30.8	3.1	6898.3	405.5	14.5	2.67662e+06	262.536	21.6	8.2	-4.5	6898.3	382.9	13.7	28772.3
Female	Moderate	COL 25y prior, 4 recent FITs	85	FIT	10204.9	10192.9	33.6	3.3	6863.6	417.5	15	2.85639e+06	280.234	23.4	9.3	-4.9	6863.6	393.3	14.2	27101.6
Female	Moderate	COL 25y prior, 3 FITs	85	FIT	10200.3	10185.3	41.1	4	6807.6	434.2	15.7	3.33667e+06	327.597	27.8	13.1	-5.7	6807.6	406.3	14.7	25797.1
Female	Moderate	COL 25y prior, 3 recent FITs	85	FIT	10203.6	10190.8	35.5	3.5	6831.1	429.3	15.5	2.99928e+06	294.314	25	10.1	-5.2	6831.1	403.8	14.6	26178.6
Female	Moderate	COL 25y prior, 2 FITs	84	FIT	10197.3	10180.5	44.4	4.5	6399.3	431.4	15.5	3.56826e+06	350.498	29.8	14.5	-6.1	6399.3	401.5	14.5	24809.3
Female	Moderate	COL 25y prior, 2 recent FITs	84	FIT	10201.1	10186.8	38.2	4	6422.8	426.1	15.3	3.18385e+06	312.546	26.5	11	-5.5	6422.8	398.9	14.4	24909.1
Female	Moderate	COL 25y prior, 1 FIT	83	FIT	10193.1	10173.7	48.8	5.2	5929.8	427.1	15.3	3889920	382.35	31.9	16.4	-6.4	5929.8	394.8	14.2	25262.1
Female	Moderate	COL 25y prior, 1 recent FIT	83	FIT	10197.1	10180.3	42.5	4.7	5949.6	422.6	15.1	3.49557e+06	343.366	28.9	12.9	-5.9	5949.6	393	14.1	25044
Female	Moderate	COL 20y prior	81	FIT	10184.6	10160.6	54.7	6.7	4883	354.5	12	4.29064e+06	422.284	31.8	20.6	-6.1	4883	320.3	10.9	30811.8
Female	Moderate	COL 20y prior, 5 recent FITs	84	FIT	10207	10196.7	28.2	3	6567.5	366.4	12.6	2.47406e+06	242.634	18.6	7.4	-4	6567.5	345.6	11.9	31544.1
Female	Moderate	COL 20y prior, 4 recent FITs	84	FIT	10205.5	10194.3	30.6	3.2	6543.2	375.4	13	2.6286e+06	257.849	20.3	8.4	-4.3	6543.2	353.2	12.2	29474.9
Female	Moderate	COL 20y prior, 3 FITs	84	FIT	10201.6	10187.8	37.1	3.8	6502.5	388.2	13.5	3.04501e+06	298.889	24.1	11.8	-5	6502.5	362.8	12.6	27929.5
Female	Moderate	COL 20y prior, 3 recent FITs	85	FIT	10205.2	10193.4	32.7	3.3	6900.9	401.2	14.2	2.78557e+06	273.273	22.4	9.6	-4.7	6900.9	378	13.3	29214.4
Female	Moderate	COL 20y prior, 2 FITs	84	FIT	10199.8	10184.6	40.3	4.1	6473.9	398.6	14	3.26335e+06	320.421	26.6	13.3	-5.4	6473.9	371.6	13	27180.7
Female	Moderate	COL 20y prior, 2 recent FITs	84	FIT	10202.9	10189.9	34.8	3.6	6494.4	393.9	13.8	2925731	287.121	23.6	10.3	-4.9	6494.4	369.4	12.9	27652
Female	Moderate	COL 20y prior, 1 FIT	83	FIT	10196.2	10178.9	43.7	4.7	6005	389.6	13.5	3.50632e+06	344.468	28.1	14.9	-5.6	6005	360.8	12.5	27342.9
Female	Moderate	COL 20y prior, 1 recent FIT	83	FIT	10199.6	10184.6	38.2	4.2	6022.3	385.6	13.4	3.16257e+06	310.524	25.4	11.8	-5.1	6022.3	359.1	12.5	27421.4
Female	Moderate	COL 15y prior	82	FIT	10192.1	10172.7	46.2	5.3	5520.2	346.7	11.5	3.67077e+06	360.845	27.2	17.4	-5.3	5520.2	317.9	10.6	32869.1
Female	Moderate	COL 15y prior, 5 recent FITs	84	FIT	10208.1	10198.6	25.7	2.8	6609.6	347.1	11.6	2.30123e+06	225.641	16.7	7	-3.5	6609.6	328.3	11	35924
Female	Moderate	COL 15y prior, 4 recent FITs	84	FIT	10207.3	10197.1	27.6	3	6591.8	353.5	11.9	2.42405e+06	237.721	18	7.8	-3.8	6591.8	333.7	11.2	33886.7
Female	Moderate	COL 15y prior, 3 FITs	84	FIT	10204	10191.7	33.1	3.4	6560	363.1	12.3	2.76715e+06	271.511	21.2	10.7	-4.4	6560	340.6	11.5	31728.9
Female	Moderate	COL 15y prior, 3 recent FITs	84	FIT	10206.6	10195.9	28.9	3.1	6576.5	359.3	12.2	2.50923e+06	246.102	18.9	8.3	-4	6576.5	338.7	11.4	32887.8
Female	Moderate	COL 15y prior, 2 FITs	84	FIT	10202.4	10189	35.5	3.7	6539.8	370.1	12.6	2.93103e+06	287.666	22.6	11.8	-4.6	6539.8	346.4	11.8	31248.4
Female	Moderate	COL 15y prior, 2 recent FITs	84	FIT	10205.2	10193.6	30.9	3.3	6557.3	366.2	12.5	2.64747e+06	259.719	20.2	9.3	-4.2	6557.3	344.6	11.7	32078.9
Female	Moderate	COL 15y prior, 1 FIT	83	FIT	10199.8	10185	37.8	4.1	6070.9	357.5	12	3084056	302.804	23.7	12.8	-4.7	6070.9	332.5	11.2	30651.5
Female	Moderate	COL 15y prior, 1 recent FIT	83	FIT	10202.6	10189.7	33.2	3.7	6085.3	354.1	11.9	2.79989e+06	274.778	21.3	10.2	-4.4	6085.3	331.1	11.1	31111.1
Female	Moderate	COL 10y prior	82	FIT	10200	10185.7	35.1	4.1	5582.2	316	10.2	2899695	284.684	20.6	12.3	-4	5582.2	293.2	9.4	36001.1
Female	Moderate	COL 10y prior, 5 recent FITs	82	FIT	10200	10185.7	35.1	4.1	5582.2	316	10.2	2899695	284.684	20.6	12.3	-4	5582.2	293.2	9.4	36001.1
Female	Moderate	COL 10y prior, 4 recent FITs	82	FIT	10200	10185.7	35.1	4.1	5582.2	316	10.2	2899695	284.684	20.6	12.3	-4	5582.2	293.2	9.4	36001.1
Female	Moderate	COL 10y prior, 3 FITs	82	FIT	10200	10185.7	35.1	4.1	5582.2	316	10.2	2899695	284.684	20.6	12.3	-4	5582.2	293.2	9.4	36001.1
Female	Moderate	COL 10y prior, 3 recent FITs	82	FIT	10200	10185.7	35.1	4.1	5582.2	316	10.2	2899695	284.684	20.6	12.3	-4	5582.2	293.2	9.4	36001.1
Female	Moderate	COL 10y prior, 2 FITs	82	FIT	10200	10185.7	35.1	4.1	5582.2	316	10.2	2899695	284.684	20.6	12.3	-4	5582.2	293.2	9.4	36001.1
Female	Moderate	COL 10y prior, 2 recent FITs	82	FIT	10200	10185.7	35.1	4.1	5582.2	316	10.2	2899695	284.684	20.6	12.3	-4	5582.2	293.2	9.4	36001.1
Female	Moderate	COL 10y prior, 1 FIT	82	FIT	10200	10185.7	35.1	4.1	5582.2	316	10.2	2899695	284.684	20.6	12.3	-4	5582.2	293.2	9.4	36001.1
Female	Moderate	COL 10y prior, 1 recent FIT	82	FIT	10200	10185.7	35.1	4.1	5582.2	316	10.2	2899695	284.684	20.6	12.3	-4	5582.2	293.2	9.4	36001.1
Female	Moderate	5 recent FITs	86	FIT	10204.4	10191.7	36.4	3.4	7016.6	498.2	19.1	3.14733e+06	308.814	27	9.2	-5.8	7016.6	471	18.1	24679.4
Female	Moderate	4 recent FITs	86	FIT	10202.1	10187.9	40.1	3.8	6943.6	523	20.2	3413978	335.1	29.8	10.4	-6.4	6943.6	493.3	19.1	22887.1
Female	Moderate	3 FITs	85	FIT	10196.1	10177.9	49.6	4.8	6540.4	540.9	20.8	4.0402e+06	396.956	36.4	14.6	-7.5	6540.4	505.9	19.6	20456
Female	Moderate	3 recent FITs	86	FIT	10200.3	10184.9	43.1	4	6868.6	549.2	21.4	3.64494e+06	357.876	32.6	11.2	-6.9	6868.6	517.4	20.3	21461.2
Female	Moderate	2 FITs	85	FIT	10192.4	10171.6	55.5	5.3	6450.5	573.7	22.3	4.47997e+06	440.437	40.8	17	-8.3	6450.5	535.2	21	20110.3
Female	Moderate	2 recent FITs	85	FIT	10197.2	10179.7	47.3	4.6	6484.9	566.5	22.1	3.97255e+06	390.243	36.5	12.5	-7.6	6484.9	531.7	20.8	19835.4
Female	Moderate	1 FIT	84	FIT	10186.2	10161.2	63.1	6.4	6021.1	594.9	23.1	5.06536e+06	498.499	45.5	20.3	-9.2	6021.1	552.1	21.7	20644.8
Female	Moderate	1 recent FIT	84	FIT	10191.6	10170.2	54.5	5.6	6050.7	588.9	22.9	4.52296e+06	444.724	41.3	15.4	-8.5	6050.7	549.8	21.6	20113.7
Female	None	none	84	FIT	12635.5	12587.3	94.6	11.8	6267.6	711.1	28.1	7.86813e+06	625.083	90.7	25.5	-16.2	6267.6	642	25.7	9330.97
Female	None	COL 30y prior	84	FIT	12649.6	12610.4	78.2	9.9	6600.7	569.9	21.5	6.45148e+06	511.598	70.1	22.5	-12.5	6600.7	514.2	19.5	11853.4
Female	None	COL 30y prior, 5 recent FITs	87	FIT	12691.3	12675.7	39.3	4.3	8341.4	516.1	19.8	3.46282e+06	273.185	37.3	6.4	-7.5	8341.4	483.3	18.5	12380.9
Female	None	COL 30y prior, 4 recent FITs	87	FIT	12688.6	12671.6	42.4	4.6	8282.3	532.9	20.5	3.69222e+06	291.378	40.8	7.3	-8.1	8282.3	497.8	19.2	11071.6
Female	None	COL 30y prior, 3 FITs	87	FIT	12681.6	12660.6	51	5.5	8191	555.4	21.5	4.28692e+06	338.604	48.5	10.9	-9.4	8191	515.4	20	10151.3
Female	None	COL 30y prior, 3 recent FITs	87	FIT	12686.5	12668.4	44.8	4.9	8225.1	549.8	21.3	3.88105e+06	306.358	43.9	7.8	-8.6	8225.1	512.9	19.9	10259.5
Female	None	COL 30y prior, 2 FITs	87	FIT	12677.7	12654.2	55.6	6	8117	576.1	22.4	4.64156e+06	366.799	53.3	12.6	-10.1	8117	533.2	20.8	9860.32
Female	None	COL 30y prior, 2 recent FITs	87	FIT	12683.1	12663	48.6	5.3	8154	570.2	22.2	4.17824e+06	329.958	47.8	9.1	-9.3	8154	530.7	20.7	9896.85
Female	None	COL 30y prior, 1 FIT	86	FIT	12670.9	12643.8	60.8	7	7615.7	579.3	22.3	5.07563e+06	401.434	58.1	14.3	-10.8	7615.7	532.8	20.6	9677.45
Female	None	COL 30y prior, 1 recent FIT	86	FIT	12677.2	12653.7	53.7	6.2	7647.7	574.3	22.2	4.59406e+06	363.062	53.1	10.6	-10.1	7647.7	531.3	20.6	9436.58
Female	None	COL 25y prior	84	FIT	12656.2	12621.1	70.9	9	6725.5	517.4	19	5.838e+06	462.558	62.1	20.8	-11.1	6725.5	467.2	17.3	12893.5
Female	None	COL 25y prior, 5 recent FITs	87	FIT	12692.4	12677.6	37.3	4.1	8418.6	491.3	18.5	3.29988e+06	260.292	35.1	6.5	-6.9	8418.6	460.5	17.3	13847.8
Female	None	COL 25y prior, 4 recent FITs	87	FIT	12690.1	12674	40.1	4.4	8371.3	504.3	19.1	3.50178e+06	276.297	37.9	7.4	-7.5	8371.3	471.6	17.8	12599.7
Female	None	COL 25y prior, 3 FITs	87	FIT	12684.1	12664.4	47.8	5.2	8296.3	522.2	19.8	4.0325e+06	318.413	44.7	10.7	-8.6	8296.3	485.1	18.4	11594.7
Female	None	COL 25y prior, 3 recent FITs	87	FIT	12688.6	12671.5	42.2	4.6	8326.9	517.1	19.6	3.6597e+06	288.813	40.3	7.9	-7.9	8326.9	482.8	18.3	11861.7
Female	None	COL 25y prior, 2 FITs	87	FIT	12680.5	12658.6	51.8	5.6	8238.1	537.8	20.5	4335173	342.468	48.5	12.3	-9.2	8238.1	498.3	19	11370.8
Female	None	COL 25y prior, 2 recent FITs	87	FIT	12685.5	12666.7	45.5	5	8271.6	532.5	20.3	3.91217e+06	308.855	43.4	9.1	-8.5	8271.6	496.1	18.9	11449.9
Female	None	COL 25y prior, 1 FIT	86	FIT	12674.5	12649.6	56.1	6.5	7745.8	534.9	20.2	4.68893e+06	370.678	52.2	13.8	-9.7	7745.8	492.6	18.6	11137.6
Female	None	COL 25y prior, 1 recent FIT	86	FIT	12680.2	12658.4	49.8	5.8	7774.9	530.4	20	4.25649e+06	336.257	47.8	10.5	-9.1	7774.9	491.1	18.6	10963.6
Female	None	COL 20y prior	84	FIT	12664.3	12634	62.3	7.9	6843.9	468.6	16.8	5.14456e+06	407.2	53.4	18.3	-9.5	6843.9	424.5	15.2	14035
Female	None	COL 20y prior, 5 recent FITs	86	FIT	12693.7	12679.8	34.1	4	8044.7	446.4	16.2	3.0569e+06	241.084	31.2	5.7	-6.2	8044.7	418.1	15.1	14877.8
Female	None	COL 20y prior, 4 recent FITs	87	FIT	12692.1	12677.1	37.3	4.1	8458	476.6	17.6	3.28341e+06	259.002	34.3	7.3	-6.8	8458	446.5	16.5	14860.5
Female	None	COL 20y prior, 3 FITs	86	FIT	12686.4	12668.3	43.3	4.9	7954.6	469.9	17.1	3.68815e+06	291.133	39.7	9.5	-7.5	7954.6	436.2	15.9	12563.5
Female	None	COL 20y prior, 3 recent FITs	87	FIT	12690.6	12674.8	39	4.3	8424.9	485.8	18.1	3.41178e+06	269.178	36	7.8	-7.1	8424.9	454.6	16.9	14247.2
Female	None	COL 20y prior, 2 FITs	86	FIT	12683.1	12663.3	46.5	5.3	7914.7	481.1	17.6	3.93157e+06	310.47	42.3	10.9	-8	7914.7	445.4	16.3	12416
Female	None	COL 20y prior, 2 recent FITs	86	FIT	12687.7	12670.6	41	4.7	7941.8	476.4	17.5	3.56144e+06	281.079	38.5	8.1	-7.4	7941.8	443.5	16.2	12571.2
Female	None	COL 20y prior, 1 FIT	86	FIT	12679	12656.8	50.7	5.8	7869.6	493.4	18.2	4.2518e+06	335.93	46	12.8	-8.6	7869.6	455.5	16.8	12840.4
Female	None	COL 20y prior, 1 recent FIT	86	FIT	12683.8	12664.3	45.1	5.3	7895	489.4	18	3.8776e+06	306.183	41.9	9.9	-8	7895	454.2	16.7	12965
Female	None	COL 15y prior	85	FIT	12674.1	12649.4	53	6.5	7449.3	449.4	15.9	4.42349e+06	349.699	45	15.5	-8.1	7449.3	412	14.5	16123.3
Female	None	COL 15y prior, 5 recent FITs	86	FIT	12695.4	12682.7	31.3	3.7	8107.1	424.7	15	2.84857e+06	224.604	27.6	5.6	-5.5	8107.1	399.1	14	18321.7
Female	None	COL 15y prior, 4 recent FITs	86	FIT	12694	12680.3	33.3	3.9	8081.8	431.6	15.3	2.98868e+06	235.694	29.6	6.3	-5.8	8081.8	404.7	14.3	16998.5
Female	None	COL 15y prior, 3 FITs	86	FIT	12689.4	12673.1	38.9	4.4	8038.7	441.7	15.7	3.36811e+06	265.768	34.1	8.9	-6.6	8038.7	411.7	14.6	15767.6
Female	None	COL 15y prior, 3 recent FITs	86	FIT	12692.7	12678.4	34.6	4	8060.3	437.9	15.6	3.08299e+06	243.168	31.1	6.7	-6.1	8060.3	410.1	14.5	16249.5
Female	None	COL 15y prior, 2 FITs	86	FIT	12687.1	12669.6	41.4	4.7	8010.3	449.3	16.1	3.54995e+06	280.194	36.7	10	-6.9	8010.3	417.9	14.9	15215.6
Female	None	COL 15y prior, 2 recent FITs	86	FIT	12690.8	12675.5	36.6	4.2	8033.4	445.4	15.9	3.23576e+06	255.276	32.8	7.5	-6.4	8033.4	416.3	14.8	15828.2
Female	None	COL 15y prior, 1 FIT	86	FIT	12684	12664.9	44.3	5.1	7979.1	457.6	16.4	3.77238e+06	297.862	38.9	11.3	-7.3	7979.1	424.6	15.2	15484.6
Female	None	COL 15y prior, 1 recent FIT	86	FIT	12688	12671	39.6	4.6	8000.5	454.1	16.3	3.46182e+06	273.207	35.6	8.9	-6.8	8000.5	423.4	15.1	15776.6
Female	None	COL 10y prior	85	FIT	12684.9	12666.5	41.1	5	7555.9	415.4	14.3	3.55704e+06	280.824	34.7	11.1	-6.4	7555.9	385.4	13.2	18853.5
Female	None	COL 10y prior, 5 recent FITs	85	FIT	12684.9	12666.5	41.1	5	7555.9	415.4	14.3	3.55704e+06	280.824	34.7	11.1	-6.4	7555.9	385.4	13.2	18853.5
Female	None	COL 10y prior, 4 recent FITs	85	FIT	12684.9	12666.5	41.1	5	7555.9	415.4	14.3	3.55704e+06	280.824	34.7	11.1	-6.4	7555.9	385.4	13.2	18853.5
Female	None	COL 10y prior, 3 FITs	85	FIT	12684.9	12666.5	41.1	5	7555.9	415.4	14.3	3.55704e+06	280.824	34.7	11.1	-6.4	7555.9	385.4	13.2	18853.5
Female	None	COL 10y prior, 3 recent FITs	85	FIT	12684.9	12666.5	41.1	5	7555.9	415.4	14.3	3.55704e+06	280.824	34.7	11.1	-6.4	7555.9	385.4	13.2	18853.5
Female	None	COL 10y prior, 2 FITs	85	FIT	12684.9	12666.5	41.1	5	7555.9	415.4	14.3	3.55704e+06	280.824	34.7	11.1	-6.4	7555.9	385.4	13.2	18853.5
Female	None	COL 10y prior, 2 recent FITs	85	FIT	12684.9	12666.5	41.1	5	7555.9	415.4	14.3	3.55704e+06	280.824	34.7	11.1	-6.4	7555.9	385.4	13.2	18853.5
Female	None	COL 10y prior, 1 FIT	85	FIT	12684.9	12666.5	41.1	5	7555.9	415.4	14.3	3.55704e+06	280.824	34.7	11.1	-6.4	7555.9	385.4	13.2	18853.5
Female	None	COL 10y prior, 1 recent FIT	85	FIT	12684.9	12666.5	41.1	5	7555.9	415.4	14.3	3.55704e+06	280.824	34.7	11.1	-6.4	7555.9	385.4	13.2	18853.5
Female	None	5 recent FITs	88	FIT	12689	12671.8	43.7	4.5	8546.6	596.8	24	3.85541e+06	304.25	43.3	6.7	-8.7	8546.6	559.8	22.5	10912.3
Female	None	4 recent FITs	88	FIT	12686.3	12667.4	47.6	4.9	8451.4	623.6	25.2	4.15262e+06	327.818	48.3	7.6	-9.6	8451.4	583.6	23.6	9378.67
Female	None	3 FITs	88	FIT	12678.1	12654.3	58	6	8311.3	658.9	26.7	4.89007e+06	386.435	58.5	11.6	-11.3	8311.3	612.5	25	8324.42
Female	None	3 recent FITs	88	FIT	12683.8	12663.4	50.8	5.3	8353.5	652.3	26.5	4.41291e+06	348.478	52.7	8	-10.4	8353.5	609.6	24.9	8380.13
Female	None	2 FITs	87	FIT	12672.3	12645.5	63.2	6.8	7807.3	675.1	27.2	5.31901e+06	420.625	64.7	12.5	-12.3	7807.3	624.5	25.3	7162.14
Female	None	2 recent FITs	87	FIT	12679	12656	54.9	6	7851.4	667.9	26.9	4.76694e+06	376.653	58.1	8.4	-11.3	7851.4	621.4	25.2	7018.53
Female	None	1 FIT	86	FIT	12663.5	12631.6	70.6	8.1	7276.1	695.9	27.9	5.95293e+06	471.271	72.5	14.7	-13.5	7276.1	640	25.9	6985.22
Female	None	1 recent FIT	86	FIT	12671.2	12643.8	61.9	7.1	7314.6	690.1	27.7	5.36076e+06	423.985	66.1	10.2	-12.5	7314.6	638.4	25.8	6586.05
Male	Severe	none	76	FIT	6768	6740.7	63.8	10	1000	188	6.5	4.60554e+06	683.246	14.5	26.3	-3.1	1000	150.5	5.4	98395.9
Male	Severe	COL 15y prior	76	FIT	6788.9	6775.5	31.4	5.4	1000	87.5	2.6	2.29671e+06	338.971	6	11.4	-1.3	1000	67.5	2	98973.3
Male	Severe	COL 15y prior, 5 recent FITs	79	FIT	6803.9	6797.9	17	2.3	3252.7	181.8	5.5	1450067	213.312	5.8	5.1	-1.4	3252.7	169.9	5.2	72712.1
Male	Severe	COL 15y prior, 4 recent FITs	79	FIT	6803.1	6796.5	18.9	2.4	3247.7	186.8	5.7	1.55413e+06	228.665	6.7	6.1	-1.5	3247.7	174.1	5.3	67332.8
Male	Severe	COL 15y prior, 3 FITs	78	FIT	6799.9	6791.6	23.1	3.1	2599.6	163.2	5	1.76338e+06	259.639	7	8.2	-1.6	2599.6	148.4	4.5	66371
Male	Severe	COL 15y prior, 3 recent FITs	79	FIT	6802.6	6795.7	20	2.5	3243.5	191.2	5.9	1.62508e+06	239.133	7	6.7	-1.6	3243.5	177.9	5.5	67021.4
[truncated: 183 more rows]
